# Supplementary material for: Population genomics reveals genetic structure and dispersal sources of the invasive herb Solanum rostratum in northern China
Source: Front Plant Sci. 2026 Mar 20;17:1688630. doi: 10.3389/fpls.2026.1688630 (PMC13047094; doi:10.3389/fpls.2026.1688630)
Supplement: Supplementary file 1 [file DataSheet1.zip]

Archive with 9 entries (8 files):
- Supplementary Material-final/
- Supplementary Material-final/Supplementary Table S1.xlsx
- Supplementary Material-final/Supplementary Table S2.xlsx
- Supplementary Material-final/Supplementary Table S3.xlsx
- Supplementary Material-final/Supplementary Table S4.xlsx
- Supplementary Material-final/Supplementary Table S5.xlsx
- Supplementary Material-final/Supplementary Table S6.xlsx
- Supplementary Material-final/Supplementary Table S7.xlsx
- Supplementary Material-final/Supplementary_Material1.docx
