# Supplementary material for: Population genomics reveals genetic structure and dispersal sources of the invasive herb Solanum rostratum in northern China
Source: Front Plant Sci. 2026 Mar 20;17:1688630. doi: 10.3389/fpls.2026.1688630 (PMC13047094; doi:10.3389/fpls.2026.1688630)
Supplement: Supplementary file 1 [file DataSheet1.zip › Supplementary Material-final/Supplementary Table S1.xlsx]

## Sheet: Sheet1
Supplementary Table S1. Sampled population information and population-level genetic diversity indices for Solanum rostratum in China
Population	Genetic group	Invasion stage	Province	City	County	Latitude (°)	Longitude (°)	Ne	Ho	He	Fis	π
DTYG	A	Early-invaded (EI)	Shanxi	Datong	Yanggao	40.4276	113.891	1.052	0.033	0.03	-0.101	0.03
HHSH	B	Mid-invaded (MI)	Inner Mongolia	Hohhot	Saihan	40.8355	111.845	1.22	0.123	0.151	0.188	0.133
HHTZ	B	Mid-invaded (MI)	Inner Mongolia	Hohhot	Tumotezuo	40.6733	111.441	1.299	0.1	0.164	0.389	0.169
HHYQ	B	Newly-invaded (NI)	Inner Mongolia	Hohhot	Yuquan	40.7647	111.639	1.116	0.075	0.069	-0.094	0.066
XJCJ	B	Early-invaded (EI)	Xinjiang	Changji	Sangong	43.8721	87.1942	1.198	0.083	0.109	0.238	0.113
XJUR	B	Early-invaded (EI)	Xinjiang	Urumqi	Shirengou	43.8233	87.7629	1.187	0.064	0.102	0.37	0.111
ZJHL	C	Early-invaded (EI)	Hebei	Zhangjiakou	Huailai	40.4411	115.355	1.378	0.195	0.211	0.079	0.221
BTTY	C	Newly-invaded (NI)	Inner Mongolia	Baotou	Tumoteyou	40.5068	110.291	1.142	0.065	0.088	0.267	0.08
TLKL	C	Early-invaded (EI)	Inner Mongolia	Tongliao	Kailu	43.4711	121.594	1.25	0.082	0.144	0.429	0.148
ZJHA	D	Early-invaded (EI)	Hebei	Zhangjiakou	Huaian	40.7155	114.719	1.37	0.179	0.233	0.231	0.221
ZJQD	D	Early-invaded (EI)	Hebei	Zhangjiakou	Qiaodong	40.7563	114.959	1.442	0.187	0.258	0.272	0.262
ZJXH	D	Early-invaded (EI)	Hebei	Zhangjiakou	Xuanhua	40.6496	114.871	1.423	0.227	0.252	0.1	0.25
XLTP	D	Newly-invaded (NI)	Inner Mongolia	Xilingol	Taibusiqi	42.0366	115.316	1.425	0.208	0.235	0.115	0.246
XLZL	D	Newly-invaded (NI)	Inner Mongolia	Xilingol	Zhenglanqi	42.351	116.118	1.414	0.19	0.247	0.234	0.247
XLZB	D	Newly-invaded (NI)	Inner Mongolia	Xilingol	Zhengxiangbaiqi	42.317	115.097	1.207	0.081	0.106	0.234	0.113
HGWL	E	Early-invaded (EI)	Inner Mongolia	Ulanhot	Xincheng	46.0962	122.126	1.334	0.154	0.193	0.202	0.192
BYWQ	E	Newly-invaded (NI)	Inner Mongolia	Bayannur	Wulateqian	40.6466	108.994	1.084	0.054	0.055	0.021	0.051
TLKE	E	Early-invaded (EI)	Inner Mongolia	Tongliao	Keerqin	43.6498	122.079	1.346	0.162	0.211	0.231	0.203
XLSZ	E	Newly-invaded (NI)	Inner Mongolia	Xilingol	Sunitezuoqi	43.9218	114.097	1.319	0.155	0.197	0.213	0.188
BJMY	F	Early-invaded (EI)	Beijing	Beijing	Miyun	40.4105	116.84	1.353	0.158	0.221	0.288	0.212
BCTB	F	Mid-invaded (MI)	Jilin	Baicheng	Toubei	45.7723	122.823	1.253	0.101	0.184	0.453	0.156
BCZG	F	Mid-invaded (MI)	Jilin	Baicheng	Zhenggui	45.9628	123.236	1.239	0.097	0.147	0.337	0.141
CYBP	F	Early-invaded (EI)	Liaoning	Chaoyang	Beipiao	41.6914	120.805	1.392	0.2	0.239	0.163	0.233
JZYX	F	Early-invaded (EI)	Liaoning	Jinzhou	Yi	41.4817	121.425	1.35	0.198	0.21	0.059	0.206
BJMT	G	Mid-invaded (MI)	Beijing	Beijing	Mentougou	39.9485	115.619	1.368	0.176	0.226	0.22	0.22
CFAL	G	Mid-invaded (MI)	Inner Mongolia	Chifeng	Alukerqin	43.737	120.44	1.199	0.095	0.103	0.073	0.112
CFBY	G	Mid-invaded (MI)	Inner Mongolia	Chifeng	Balinyou	43.5016	119.359	1.18	0.098	0.104	0.058	0.103
CFBZ	G	Mid-invaded (MI)	Inner Mongolia	Chifeng	Balinzuo	43.6295	119.669	1.194	0.097	0.107	0.096	0.112
XLXH	G	Newly-invaded (NI)	Inner Mongolia	Xilinlgol	Xianghuangqi	42.3202	113.79	1.1	0.048	0.071	0.332	0.062
XJTU	G	Newly-invaded (NI)	Xinjiang	Turpan	Tuokexun	42.8436	88.6184	1.219	0.103	0.113	0.087	0.123

## Sheet: Sheet2
Population	Genetic group	Invasion status	population	Province	City	County	Latitude (°)	Longitude (°)
DTYG	A	Established population	EP	Shanxi	Datong	Yanggao	40.427646N	113.890730E
HHSH	B	Established population	EP	Inner Mongolia	Hohhot	Saihan	40.835462N	111.844653E
HHTZ	B	Established population	EP	Inner Mongolia	Hohhot	Tumotezuo	40.673333N	111.440555E
HHYQ	B	Newly invaded and isolated population	EP	Inner Mongolia	Hohhot	Yuquan	40.764687N	111.639413E
XJCJ	B	Established population	EP	Xinjiang	Changji	Sangong	43.872143N	87.194243E
XJUR	B	Established core population	CP	Xinjiang	Urumqi	Shirengou	43.823274N	87.762880E
ZJHL	C	Established population	EP	Hebei	Zhangjiakou	Huailai	40.441132N	115.354836E
BTTY	C	newly invaded and isolated population	IP	Inner Mongolia	Baotou	Tumoteyou	40.506761N	110.290722E
TLKL	C	Established population	EP	Inner Mongolia	Tongliao	Kailu	43.471052N	121.593548E
ZJHA	D	Established population	EP	Hebei	Zhangjiakou	Huaian	40.715469N	114.719289E
ZJQD	D	Established population	EP	Hebei	Zhangjiakou	Qiaodong	40.756251N	114.958986E
ZJXH	D	Established core population	CP	Hebei	Zhangjiakou	Xuanhua	40.649574N	114.871104E
XLTP	D	Newly invaded and isolated population	IP	Inner Mongolia	Xilinlgol	Taibusiqi	42.036582N	115.315918E
XLZL	D	Newly invaded and isolated population	NI	Inner Mongolia	Xilinlgol	Zhenglanqi	42.351029N	116.117624E
XLZB	D	Newly invaded and isolated population	NI	Inner Mongolia	Xilinlgol	Zhengxiangbaiqi	42.317009N	115.097255E
HGWL	E	Established core population	EC	Inner Mongolia	Ulanhot	Xincheng	46.096154N	122.125989E
BYWQ	E	Newly invaded and isolated population	IP	Inner Mongolia	Bayannur	Wulateqian	40.646620N	108.994217E
TLKE	E	Established core population	CP	Inner Mongolia	Tongliao	Keerqin	43.649759N	122.079272E
XLSZ	E	Newly invaded ans isolated population	IP	Inner Mongolia	Xilinlgol	Sunitezuoqi	43.921796N	114.096940E
BJMY	F	Established population	EP	Beijing	Beijing	Miyun	40.410503N	116.839521E
BCTB	F	Established population	EP	Jilin	Baicheng	Toubei	45.772253N	122.822797E
BCZG	F	Established population	EP	Jilin	Baicheng	Zhenggui	45.962841N	123.235637E
CYBP	F	Established core population	CP	Liaoning	Caoyang	Beipiao	41.691357N	120.805397E
JZYX	F	Established population	EP	Liaoning	Jinzhou	Yi	41.481677N	121.424802E
BJMT	G	Established population	EP	Beijing	Beijing	Mentougou	39.948514N	115.619357E
CFAL	G	Established population	EP	Inner Mongolia	Chifeng	Alukerqin	43.736991N	120.439659E
CFBY	G	Established core population	CP	Inner Mongolia	Chifeng	Balinyou	43.501557N	119.359041E
CFBZ	G	Established population	EP	Inner Mongolia	Chifeng	Balinzuo	43.629483N	119.668967E
XLXH	G	Newly invaded and isolated population	IP	Inner Mongolia	Xilinlgol	Xianghuangqi	42.320242N	113.790097E
XJTL	G	Newly invaded and isolated population	IP	Xinjiang	Turpan	Tuokexun	42.843589N	88.618443E
