# Supplementary material for: Population genomics reveals genetic structure and dispersal sources of the invasive herb Solanum rostratum in northern China
Source: Front Plant Sci. 2026 Mar 20;17:1688630. doi: 10.3389/fpls.2026.1688630 (PMC13047094; doi:10.3389/fpls.2026.1688630)
Supplement: Supplementary file 1 [file DataSheet1.zip › Supplementary Material-final/Supplementary Table S2.xlsx]

## Sheet: Genome sequencing of S. rostrat
Supplementary Table S2. Genome sequencing statistics for Solanum rostratum samples from China
Sample	TotalReads	MappedReads	MappedPairedReads	MappedProperReads	GenomeSize (bp)	GC(%)	Q30(%)	Q20(%)
BCTB01	8714942	8617113(98.88%)	8607960(98.77%)	8037868(92.23%)	898464132	36.99	92.59	97.42
BCTB02	8593954	8573772(99.77%)	8567616(99.69%)	8105738(94.32%)	898464132	36.69	92.07	97.19
BCTB03	9158388	9064948(98.98%)	9055944(98.88%)	8507816(92.90%)	898464132	36.5	92.34	97.31
BCTB04	9207928	9188750(99.79%)	9182242(99.72%)	8675314(94.22%)	898464132	36.74	92.19	97.24
BCTB05	9882580	9861678(99.79%)	9855504(99.73%)	9279884(93.90%)	898464132	36.59	92.5	97.38
BCTB06	8853660	8831376(99.75%)	8825244(99.68%)	8185498(92.45%)	898464132	36.67	92.48	97.37
BCTB07	8301898	8280945(99.75%)	8274186(99.67%)	7778906(93.70%)	898464132	36.81	92.34	97.3
BCTB08	8752134	8730700(99.76%)	8723912(99.68%)	8249632(94.26%)	898464132	36.78	91.5	96.95
BCTB09	10735726	10706032(99.72%)	10699068(99.66%)	10218316(95.18%)	898464132	36.7	92.4	97.34
BCTB10	11899374	11868833(99.74%)	11861164(99.68%)	11274850(94.75%)	898464132	36.61	92.55	97.42
BCZG01	9441852	9391550(99.47%)	9384068(99.39%)	9059168(95.95%)	898464132	36.62	90.64	96.57
BCZG02	8552232	8509461(99.50%)	8502000(99.41%)	7967752(93.17%)	898464132	36.65	92.18	97.25
BCZG03	8619444	8525985(98.92%)	8516560(98.81%)	8029318(93.15%)	898464132	37.02	92.26	97.27
BCZG04	8889446	8843269(99.48%)	8836438(99.40%)	8403158(94.53%)	898464132	36.63	92.37	97.33
BCZG05	7602934	7573525(99.61%)	7567586(99.54%)	7158482(94.15%)	898464132	36.73	91.93	97.18
BCZG06	9898992	9870392(99.71%)	9863598(99.64%)	9347452(94.43%)	898464132	36.59	92.36	97.32
BCZG07	8427000	8358147(99.18%)	8351346(99.10%)	7987256(94.78%)	898464132	36.81	92.57	97.42
BCZG08	9536224	9497199(99.59%)	9489594(99.51%)	9024396(94.63%)	898464132	36.71	90.64	96.64
BCZG09	10416462	10373834(99.59%)	10366304(99.52%)	9955758(95.58%)	898464132	36.49	92.45	97.38
BCZG10	10570282	10509523(99.43%)	10500850(99.34%)	9916884(93.82%)	898464132	36.67	92.37	97.33
BJMT01	7933488	7891424(99.47%)	7879472(99.32%)	5317416(67.02%)	898464132	36.95	91.19	96.96
BJMT02	7305666	7291714(99.81%)	7282998(99.69%)	5201844(71.20%)	898464132	37.02	93.62	97.85
BJMT03	8019330	7919377(98.75%)	7891080(98.40%)	5906864(73.66%)	898464132	37.3	93.67	97.87
BJMT04	7868856	7850329(99.76%)	7841170(99.65%)	6150322(78.16%)	898464132	37.22	93.72	97.89
BJMT05	7809300	7736226(99.06%)	7710352(98.73%)	5530216(70.82%)	898464132	37.39	93.23	97.72
BJMT06	9639650	9619601(99.79%)	9609036(99.68%)	7743664(80.33%)	898464132	37.06	93.41	97.75
BJMT07	8103694	8077761(99.68%)	8066494(99.54%)	5586242(68.93%)	898464132	36.94	93.47	97.82
BJMY01	6762156	6747798(99.79%)	6739226(99.66%)	4781344(70.71%)	898464132	37.14	93.66	97.86
BJMY02	8948760	8929929(99.79%)	8922794(99.71%)	8267820(92.39%)	898464132	36.74	93.69	97.87
BJMY03	10730258	10707541(99.79%)	10698298(99.70%)	9897144(92.24%)	898464132	36.65	93.62	97.85
BJMY04	11570958	11549087(99.81%)	11539496(99.73%)	10648582(92.03%)	898464132	36.52	93.12	97.69
BJMY05	8856650	8820954(99.60%)	8808178(99.45%)	7002170(79.06%)	898464132	37.11	93.66	97.87
BJMY06	11168082	11063988(99.07%)	11051970(98.96%)	10366510(92.82%)	898464132	37.13	93.66	97.87
BJMY07	10520656	10465634(99.48%)	10454122(99.37%)	9727406(92.46%)	898464132	36.69	93.68	97.87
BTTY01	10970914	10892287(99.28%)	10881704(99.19%)	10254660(93.47%)	898464132	36.78	91.75	97.08
BTTY02	8833144	8802526(99.65%)	8794746(99.57%)	8270800(93.63%)	898464132	36.66	91.22	96.87
BTTY03	8811444	8774905(99.59%)	8767204(99.50%)	8298210(94.18%)	898464132	36.63	91.49	96.97
BTTY04	8866778	8818415(99.45%)	8810816(99.37%)	8357278(94.25%)	898464132	36.67	91.43	96.95
BTTY05	8583368	8565776(99.80%)	8558666(99.71%)	8109078(94.47%)	898464132	36.72	91.64	97.04
BTTY06	6389086	6369006(99.69%)	6363368(99.60%)	5945822(93.06%)	898464132	36.55	91.61	97.03
BTTY07	9277242	9257607(99.79%)	9249960(99.71%)	8744654(94.26%)	898464132	36.58	91.58	97.02
BYWQ01	9378008	9362640(99.84%)	9356088(99.77%)	8884114(94.73%)	898464132	36.79	92.63	97.44
BYWQ02	7087514	7071026(99.77%)	7065832(99.69%)	6769554(95.51%)	898464132	36.73	92.35	97.37
BYWQ03	8979852	8965101(99.84%)	8958706(99.76%)	8565104(95.38%)	898464132	36.8	92.58	97.4
BYWQ04	8745534	8731868(99.84%)	8726026(99.78%)	8386938(95.90%)	898464132	36.9	92.76	97.48
BYWQ05	8195058	8175198(99.76%)	8167970(99.67%)	7753910(94.62%)	898464132	36.69	89.82	96.25
BYWQ06	8724194	8708015(99.81%)	8701184(99.74%)	8275328(94.85%)	898464132	36.77	92.04	97.16
BYWQ07	8187920	8172184(99.81%)	8165570(99.73%)	7785902(95.09%)	898464132	36.53	92.33	97.31
BYWQ08	8351360	8336852(99.83%)	8330546(99.75%)	7933562(95.00%)	898464132	36.74	92.27	97.28
BYWQ09	7849946	7832476(99.78%)	7826322(99.70%)	7469070(95.15%)	898464132	36.69	91.79	97.06
BYWQ10	8464488	8446764(99.79%)	8439934(99.71%)	8008892(94.62%)	898464132	36.78	91.98	97.13
CFAL01	6953112	6885219(99.02%)	6876618(98.90%)	6561540(94.37%)	898464132	37.03	90.21	96.38
CFAL02	8805414	8789757(99.82%)	8783630(99.75%)	8391974(95.30%)	898464132	36.77	91.47	96.96
CFAL03	10403110	10382193(99.80%)	10374690(99.73%)	9848322(94.67%)	898464132	36.79	91.51	96.98
CFAL04	9317678	9297282(99.78%)	9289840(99.70%)	8840486(94.88%)	898464132	36.81	91.32	96.87
CFAL05	8021922	8003988(99.78%)	7997480(99.70%)	7634106(95.17%)	898464132	36.81	91.07	96.77
CFAL06	8200228	8187130(99.84%)	8180908(99.76%)	7784234(94.93%)	898464132	36.8	91.44	96.95
CFBY01	7649292	7633089(99.79%)	7628346(99.73%)	7293142(95.34%)	898464132	36.93	92.6	97.43
CFBY02	8550584	8532534(99.79%)	8526622(99.72%)	8139572(95.19%)	898464132	36.81	92.78	97.51
CFBY03	7693582	7674970(99.76%)	7669090(99.68%)	7239544(94.10%)	898464132	36.71	92.85	97.54
CFBY04	8760572	8690141(99.20%)	8681800(99.10%)	8288094(94.61%)	898464132	36.9	92.75	97.49
CFBY05	7868984	7831754(99.53%)	7825232(99.44%)	7458336(94.78%)	898464132	36.93	91.85	97.12
CFBY06	8276618	8234718(99.49%)	8228674(99.42%)	7923866(95.74%)	898464132	36.7	92.86	97.56
CFBY07	8712816	8694299(99.79%)	8688686(99.72%)	8296300(95.22%)	898464132	36.82	92.81	97.52
CFBY08	7075542	7055189(99.71%)	7049864(99.64%)	6807544(96.21%)	898464132	36.55	92.77	97.49
CFBY09	8388928	8374082(99.82%)	8368468(99.76%)	8012996(95.52%)	898464132	36.74	92.45	97.36
CFBY10	6907344	6890506(99.76%)	6885862(99.69%)	6585596(95.34%)	898464132	36.79	92.75	97.51
CFBZ01	7990510	7958971(99.61%)	7951824(99.52%)	7501766(93.88%)	898464132	36.81	91.37	96.91
CFBZ02	6847974	6828496(99.72%)	6822632(99.63%)	6477572(94.59%)	898464132	36.9	90.78	96.7
CFBZ03	8917506	8900548(99.81%)	8893690(99.73%)	8420474(94.43%)	898464132	36.8	91.35	96.89
CFBZ04	7341026	7314453(99.64%)	7308424(99.56%)	7010450(95.50%)	898464132	36.93	91.62	97.03
CFBZ05	8385184	8370059(99.82%)	8364698(99.76%)	7976112(95.12%)	898464132	36.72	90.7	96.68
CFBZ06	8166642	8152100(99.82%)	8146876(99.76%)	7788304(95.37%)	898464132	36.81	92.74	97.49
CFBZ07	8202452	8182146(99.75%)	8176570(99.68%)	7745798(94.43%)	898464132	36.93	92.7	97.46
CFBZ08	8453816	8438481(99.82%)	8433416(99.76%)	8015798(94.82%)	898464132	36.91	92.9	97.57
CFBZ09	8506576	8482588(99.72%)	8476252(99.64%)	7998050(94.02%)	898464132	36.63	92.64	97.48
CFBZ10	8990618	8958216(99.64%)	8951652(99.57%)	8515678(94.72%)	898464132	36.72	92.82	97.54
XJCJ01	11070678	11049831(99.81%)	11042234(99.74%)	10339718(93.40%)	898464132	36.82	93.37	97.75
XJCJ02	12611624	12588987(99.82%)	12580052(99.75%)	11719406(92.93%)	898464132	36.9	93.71	97.91
XJCJ03	9500424	9480304(99.79%)	9469084(99.67%)	6937658(73.02%)	898464132	36.86	93.49	97.8
XJCJ04	10903428	10884952(99.83%)	10876958(99.76%)	10069666(92.35%)	898464132	36.64	93.08	97.68
XJCJ05	13395260	13342503(99.61%)	13331078(99.52%)	12399366(92.57%)	898464132	36.64	93.64	97.86
XJCJ06	8813802	8798366(99.82%)	8789892(99.73%)	6776470(76.88%)	898464132	36.91	93.83	97.95
CYBP01	10651080	10558459(99.13%)	10549748(99.05%)	10014824(94.03%)	898464132	36.78	92.45	97.4
CYBP02	9568800	9549237(99.80%)	9543004(99.73%)	9058914(94.67%)	898464132	36.42	92.12	97.26
CYBP03	12340302	12240945(99.19%)	12230140(99.11%)	11482916(93.05%)	898464132	36.64	92.31	97.34
CYBP04	10083432	10014079(99.31%)	10006218(99.23%)	9492970(94.14%)	898464132	36.96	92.02	97.18
CYBP05	11634518	11536588(99.16%)	11526524(99.07%)	10980756(94.38%)	898464132	36.73	92.35	97.35
CYBP06	10049528	9962906(99.14%)	9952248(99.03%)	9237082(91.92%)	898464132	36.68	92.34	97.34
CYBP07	10888738	10862367(99.76%)	10855336(99.69%)	10280114(94.41%)	898464132	36.94	92.14	97.24
CYBP08	9393496	9367752(99.73%)	9360202(99.65%)	8913024(94.89%)	898464132	36.69	91.38	96.93
CYBP09	11215946	11136833(99.29%)	11128956(99.22%)	10663302(95.07%)	898464132	36.88	92.19	97.27
CYBP10	12775780	12752987(99.82%)	12745080(99.76%)	12062548(94.42%)	898464132	36.92	92.3	97.33
DTYG01	8623224	8607743(99.82%)	8601350(99.75%)	8168980(94.73%)	898464132	36.68	91.54	96.97
DTYG02	15249502	15143662(99.31%)	15133154(99.24%)	14262624(93.53%)	898464132	36.8	92.89	97.58
DTYG03	11477538	11337401(98.78%)	11326160(98.68%)	10642850(92.73%)	898464132	36.93	92.94	97.6
DTYG04	12530780	12508954(99.83%)	12501224(99.76%)	11564666(92.29%)	898464132	36.73	92.94	97.6
DTYG05	11203814	11113044(99.19%)	11103662(99.11%)	10496424(93.69%)	898464132	36.82	92.61	97.45
DTYG06	11837474	11814661(99.81%)	11806590(99.74%)	11101176(93.78%)	898464132	36.76	92.79	97.53
DTYG07	13520554	13490089(99.77%)	13481480(99.71%)	12613390(93.29%)	898464132	36.77	92.82	97.55
DTYG08	12276330	12241468(99.72%)	12233068(99.65%)	11450982(93.28%)	898464132	36.8	92.38	97.4
DTYG09	11680822	11654513(99.77%)	11646610(99.71%)	10870512(93.06%)	898464132	36.75	92.81	97.54
DTYG10	10993092	10890094(99.06%)	10880956(98.98%)	10291510(93.62%)	898464132	36.87	93.02	97.64
HHSH01	10283798	10263306(99.80%)	10255048(99.72%)	9718450(94.50%)	898464132	36.64	92.44	97.4
HHSH02	11238250	11218018(99.82%)	11209984(99.75%)	10643900(94.71%)	898464132	36.59	92.58	97.46
HHSH03	12436588	12390456(99.63%)	12380870(99.55%)	11652474(93.70%)	898464132	36.57	92.51	97.42
HHSH04	9641434	9579738(99.36%)	9571008(99.27%)	9123592(94.63%)	898464132	36.72	92.56	97.45
HHSH05	11890294	11868593(99.82%)	11858912(99.74%)	11202596(94.22%)	898464132	36.66	91.46	96.99
HHSH06	12290584	12242594(99.61%)	12232432(99.53%)	11632048(94.64%)	898464132	36.6	92.54	97.45
HHSH07	12032976	12009305(99.80%)	12000638(99.73%)	11386006(94.62%)	898464132	36.53	92.7	97.53
HHTZ01	10789316	10762697(99.75%)	10753882(99.67%)	10240438(94.91%)	898464132	36.64	92.5	97.41
HHTZ02	11475216	11455637(99.83%)	11447436(99.76%)	10926686(95.22%)	898464132	36.36	92.34	97.37
HHTZ03	10184742	10130278(99.47%)	10121750(99.38%)	9670464(94.95%)	898464132	36.76	92.5	97.43
HHTZ04	10380300	10360855(99.81%)	10352708(99.73%)	9797492(94.39%)	898464132	36.91	92.27	97.31
HHTZ05	8213456	8197605(99.81%)	8191492(99.73%)	7813142(95.13%)	898464132	37.13	91.77	97.14
HHTZ06	10946348	10907481(99.64%)	10898206(99.56%)	10366972(94.71%)	898464132	36.58	92.47	97.41
HHTZ07	9919440	9896635(99.77%)	9888892(99.69%)	9475520(95.52%)	898464132	36.53	92.71	97.52
HHTZ08	7290246	7273599(99.77%)	7266452(99.67%)	6874902(94.30%)	898464132	36.54	88.93	95.9
HHTZ09	8393298	8376294(99.80%)	8369390(99.72%)	7957120(94.80%)	898464132	36.44	91.66	97.06
HHTZ10	8535580	8517818(99.79%)	8510342(99.70%)	8035258(94.14%)	898464132	36.75	91.48	96.96
HHYQ01	8569802	8548762(99.75%)	8541630(99.67%)	8078628(94.27%)	898464132	36.58	90.52	96.64
HHYQ02	11103352	11064950(99.65%)	11056474(99.58%)	10548134(95.00%)	898464132	36.84	92.46	97.4
HHYQ03	10691938	10666640(99.76%)	10658452(99.69%)	10058842(94.08%)	898464132	36.72	92.54	97.44
HHYQ04	10502448	10473689(99.73%)	10465620(99.65%)	9876506(94.04%)	898464132	36.77	92.66	97.5
HHYQ05	10044012	9975703(99.32%)	9966576(99.23%)	9418366(93.77%)	898464132	36.57	92.28	97.34
HHYQ06	10314102	10281900(99.69%)	10273216(99.60%)	9452506(91.65%)	898464132	36.66	92.47	97.41
JZYX01	10587026	10548879(99.64%)	10541306(99.57%)	10064770(95.07%)	898464132	36.66	92.26	97.3
JZYX02	10611692	10560570(99.52%)	10552214(99.44%)	10011106(94.34%)	898464132	36.76	92.01	97.18
JZYX03	10403196	10355783(99.54%)	10347938(99.47%)	9822550(94.42%)	898464132	36.75	92.29	97.33
JZYX04	11162466	11142516(99.82%)	11135256(99.76%)	10329798(92.54%)	898464132	36.56	92.29	97.33
JZYX05	9723630	9675658(99.51%)	9668486(99.43%)	9163370(94.24%)	898464132	36.69	92.01	97.25
JZYX06	12050690	12023032(99.77%)	12015068(99.70%)	11392488(94.54%)	898464132	36.71	92.2	97.27
JZYX07	12232596	12174130(99.52%)	12165334(99.45%)	11648258(95.22%)	898464132	36.61	92.56	97.47
JZYX08	6911094	6863696(99.31%)	6857316(99.22%)	6517354(94.30%)	898464132	36.85	90.27	96.46
JZYX09	8011286	7863500(98.16%)	7853510(98.03%)	7478322(93.35%)	898464132	36.86	91.66	97.03
JZYX10	7784542	7666012(98.48%)	7656898(98.36%)	7209146(92.61%)	898464132	36.66	92.51	97.39
TLKE01	7618062	7602565(99.80%)	7596938(99.72%)	7273242(95.47%)	898464132	36.4	91.45	97.01
TLKE02	9650682	9624153(99.73%)	9616790(99.65%)	9217304(95.51%)	898464132	36.43	92.42	97.42
TLKE03	10429276	10398203(99.70%)	10390538(99.63%)	9919666(95.11%)	898464132	36.37	92.46	97.44
TLKE04	8490574	8466965(99.72%)	8460672(99.65%)	8082736(95.20%)	898464132	36.34	92.45	97.43
TLKE05	9115304	9087552(99.70%)	9080470(99.62%)	8688360(95.32%)	898464132	36.38	92.12	97.29
TLKE06	9396988	9367926(99.69%)	9361128(99.62%)	8976152(95.52%)	898464132	36.51	92.33	97.38
TLKE07	9501666	9470588(99.67%)	9463538(99.60%)	9031170(95.05%)	898464132	36.55	92.27	97.34
TLKE08	8799158	8781248(99.80%)	8775110(99.73%)	8345372(94.84%)	898464132	36.62	91.85	97.22
TLKE09	11019390	10999330(99.82%)	10992072(99.75%)	10438482(94.73%)	898464132	36.48	92.27	97.34
TLKE10	9764832	9739120(99.74%)	9731912(99.66%)	9334144(95.59%)	898464132	36.54	92.51	97.45
TLKL01	7374082	7311211(99.15%)	7305896(99.08%)	7065946(95.82%)	898464132	36.43	90.23	96.55
TLKL02	9407758	9389789(99.81%)	9384262(99.75%)	8944758(95.08%)	898464132	36.72	92.26	97.33
TLKL03	10655942	10573152(99.22%)	10564100(99.14%)	10038004(94.20%)	898464132	36.63	92.28	97.34
TLKL04	8012238	7890145(98.48%)	7882618(98.38%)	7589328(94.72%)	898464132	36.77	92.41	97.39
TLKL05	9135436	8583791(93.96%)	8560876(93.71%)	8142222(89.13%)	898464132	37.34	92.1	97.27
TLKL06	10203208	10100902(99.00%)	10090602(98.90%)	9585108(93.94%)	898464132	36.68	92.27	97.33
TLKL07	11262634	11246103(99.85%)	11240022(99.80%)	10676194(94.79%)	898464132	36.36	92.34	97.39
TLKL08	10313908	10290632(99.77%)	10284064(99.71%)	9819580(95.21%)	898464132	36.52	92.35	97.37
TLKL09	10261160	10231498(99.71%)	10224036(99.64%)	9572368(93.29%)	898464132	36.45	92.41	97.41
TLKL10	10276946	10252883(99.77%)	10245572(99.69%)	9607360(93.48%)	898464132	36.42	92.36	97.39
XJTU01	6418462	6385635(99.49%)	6373594(99.30%)	4607854(71.79%)	898464132	37.12	93.26	97.73
XJTU02	9392094	9357651(99.63%)	9345840(99.51%)	7708492(82.07%)	898464132	37.15	93.43	97.79
XJTU03	10587752	10550926(99.65%)	10538882(99.54%)	8594722(81.18%)	898464132	36.87	93.51	97.83
XJTU04	8392310	8358350(99.60%)	8343942(99.42%)	5747592(68.49%)	898464132	37.4	93.37	97.77
XJTU05	8937738	8798101(98.44%)	8763960(98.06%)	6735704(75.36%)	898464132	37.07	92.7	97.53
XJTU06	11075724	10892480(98.35%)	10850706(97.97%)	8478452(76.55%)	898464132	37.13	93.47	97.82
HGWL01	7826490	7798964(99.65%)	7793416(99.58%)	7429988(94.93%)	898464132	36.57	92.18	97.25
HGWL02	9598086	9572642(99.73%)	9566450(99.67%)	9099352(94.80%)	898464132	36.69	92.26	97.28
HGWL03	9711862	9693010(99.81%)	9685990(99.73%)	9070106(93.39%)	898464132	36.62	92.28	97.29
HGWL04	9483526	9448256(99.63%)	9441392(99.56%)	8965816(94.54%)	898464132	36.53	92.32	97.32
HGWL05	7898216	7868540(99.62%)	7861466(99.53%)	7452266(94.35%)	898464132	36.5	91.55	97
HGWL06	8233132	8094406(98.32%)	8085422(98.21%)	7732354(93.92%)	898464132	36.9	92.21	97.25
HGWL07	7680856	7592621(98.85%)	7585058(98.75%)	7249816(94.39%)	898464132	36.79	92.31	97.3
HGWL08	9587094	9215049(96.12%)	9199114(95.95%)	8778792(91.57%)	898464132	36.21	92.33	97.31
HGWL09	8341936	8254680(98.95%)	8245930(98.85%)	7863580(94.27%)	898464132	36.52	92.06	97.21
HGWL10	6689418	6660053(99.56%)	6655330(99.49%)	6393004(95.57%)	898464132	36.8	92.17	97.24
XJUR01	7273156	7258307(99.80%)	7249540(99.68%)	5027118(69.12%)	898464132	37.23	90.96	96.83
XJUR02	7813186	7799416(99.82%)	7791176(99.72%)	5679008(72.68%)	898464132	37.28	93.32	97.74
XJUR03	8441538	8425380(99.81%)	8416230(99.70%)	6382602(75.61%)	898464132	37.12	93.39	97.77
XJUR04	8361540	8345586(99.81%)	8336024(99.69%)	5896976(70.52%)	898464132	37.3	93.39	97.77
XJUR05	7121644	7109171(99.82%)	7101074(99.71%)	4912596(68.98%)	898464132	37.33	93.08	97.65
XJUR06	9198756	9182059(99.82%)	9173670(99.73%)	7472386(81.23%)	898464132	37.12	93.29	97.73
XLSZ01	8257278	8079190(97.84%)	8068468(97.71%)	7656676(92.73%)	898464132	37.02	92.17	97.24
XLSZ02	8412414	8390229(99.74%)	8384454(99.67%)	7970236(94.74%)	898464132	36.48	91.86	97.17
XLSZ03	8799206	8768440(99.65%)	8762208(99.58%)	8336506(94.74%)	898464132	36.38	92.33	97.33
XLSZ04	8605312	8586991(99.79%)	8581840(99.73%)	8216310(95.48%)	898464132	36.4	92.6	97.46
XLSZ05	9243834	9219945(99.74%)	9211482(99.65%)	8816504(95.38%)	898464132	36.51	88.48	95.62
XLSZ06	9776818	9739181(99.62%)	9730380(99.53%)	9337054(95.50%)	898464132	36.44	90.9	96.71
XLSZ07	10620216	10589951(99.72%)	10580394(99.63%)	10031382(94.46%)	898464132	36.53	90.95	96.72
XLSZ08	10286080	10249362(99.64%)	10239956(99.55%)	9657222(93.89%)	898464132	36.37	91	96.74
XLSZ09	10756330	10728612(99.74%)	10719118(99.65%)	10107062(93.96%)	898464132	36.39	90.56	96.55
XLSZ10	10027228	9995419(99.68%)	9985454(99.58%)	9445068(94.19%)	898464132	36.56	90.66	96.58
XLTP01	8533624	8506971(99.69%)	8498392(99.59%)	8008226(93.84%)	898464132	36.8	90.67	96.6
XLTP02	10376820	10332692(99.57%)	10321206(99.46%)	9766044(94.11%)	898464132	36.68	90.77	96.63
XLTP03	8505060	8483905(99.75%)	8475078(99.65%)	7935876(93.31%)	898464132	36.71	90.79	96.64
XLTP04	9586140	9565517(99.78%)	9557016(99.70%)	9107708(95.01%)	898464132	36.4	90.86	96.68
XLTP05	9390528	9367568(99.76%)	9357004(99.64%)	8913388(94.92%)	898464132	36.52	89.65	96.08
XLTP06	11878562	11849235(99.75%)	11837998(99.66%)	11346246(95.52%)	898464132	36.42	90.85	96.68
XLTP07	12719980	12682893(99.71%)	12668856(99.60%)	11869982(93.32%)	898464132	36.63	90.79	96.65
XLTP08	8570920	8440109(98.47%)	8427326(98.32%)	7930924(92.53%)	898464132	36.68	90.82	96.65
XLTP09	10653968	10603539(99.53%)	10592818(99.43%)	10149008(95.26%)	898464132	36.54	90.48	96.49
XLTP10	10189798	10162351(99.73%)	10151764(99.63%)	9634862(94.55%)	898464132	36.63	90.69	96.6
XLXH01	9953750	9918251(99.64%)	9909360(99.55%)	9418358(94.62%)	898464132	36.89	90.67	96.59
XLXH02	8307586	8292891(99.82%)	8285748(99.74%)	7916526(95.29%)	898464132	36.8	90.11	96.36
XLXH03	9681360	9664641(99.83%)	9656566(99.74%)	9225522(95.29%)	898464132	36.75	90.68	96.59
XLXH04	9915764	9898839(99.83%)	9891398(99.75%)	9496538(95.77%)	898464132	36.96	90.84	96.68
XLXH05	10893204	10872711(99.81%)	10863788(99.73%)	10272758(94.30%)	898464132	36.73	90.84	96.74
XLXH06	11777448	11753230(99.79%)	11745066(99.73%)	11108862(94.32%)	898464132	36.69	92.69	97.5
XLXH07	11975040	11954300(99.83%)	11946422(99.76%)	11191458(93.46%)	898464132	36.73	92.69	97.5
XLXH08	11953024	11920594(99.73%)	11912218(99.66%)	11336560(94.84%)	898464132	36.91	92.72	97.51
XLXH09	11332770	11310969(99.81%)	11302574(99.73%)	10721580(94.61%)	898464132	36.82	92.33	97.34
XLXH10	11925022	11902569(99.81%)	11893464(99.74%)	11274928(94.55%)	898464132	36.75	92.54	97.43
XLZB01	11745402	11723238(99.81%)	11714920(99.74%)	11176442(95.16%)	898464132	36.53	92.53	97.42
XLZB02	11264140	11234920(99.74%)	11224808(99.65%)	10501184(93.23%)	898464132	36.72	92.65	97.49
XLZB03	11105268	11057023(99.57%)	11047050(99.48%)	10363868(93.32%)	898464132	36.65	92.64	97.48
XLZB04	10123842	10088530(99.65%)	10080148(99.57%)	9536248(94.20%)	898464132	36.72	92.29	97.36
XLZB05	12153570	12129825(99.80%)	12121154(99.73%)	11442814(94.15%)	898464132	36.71	92.58	97.44
XLZB06	12028260	12001431(99.78%)	11992662(99.70%)	11435864(95.07%)	898464132	36.66	92.84	97.58
XLZB07	8279438	8258930(99.75%)	8252588(99.68%)	7846590(94.77%)	898464132	36.55	90.61	96.65
XLZB08	8688382	8656306(99.63%)	8649780(99.56%)	8263602(95.11%)	898464132	36.51	92.29	97.32
XLZB09	8885832	8867983(99.80%)	8861864(99.73%)	8377986(94.28%)	898464132	36.71	92.32	97.33
XLZL01	11297574	11273826(99.79%)	11265074(99.71%)	10691356(94.63%)	898464132	36.7	92.54	97.43
XLZL02	11823080	11794361(99.76%)	11784682(99.68%)	11162088(94.41%)	898464132	36.81	92.71	97.5
XLZL03	11289212	11265748(99.79%)	11257528(99.72%)	10548888(93.44%)	898464132	36.63	92.7	97.5
XLZL04	12666484	12639966(99.79%)	12629810(99.71%)	11948262(94.33%)	898464132	36.44	92.77	97.54
XLZL05	10807216	10778198(99.73%)	10768764(99.64%)	10211126(94.48%)	898464132	36.78	91.94	97.19
XLZL06	12458650	12423203(99.72%)	12412752(99.63%)	11815682(94.84%)	898464132	36.72	92.68	97.5
XLZL07	11595976	11565461(99.74%)	11555736(99.65%)	10942418(94.36%)	898464132	36.83	92.71	97.51
XLZL08	11008670	10982946(99.77%)	10973832(99.68%)	10418036(94.63%)	898464132	36.44	92.77	97.53
ZJHA01	11612772	11592007(99.82%)	11583364(99.75%)	10882628(93.71%)	898464132	36.46	92.59	97.45
ZJHA02	9671944	9626266(99.53%)	9619206(99.45%)	9171698(94.83%)	898464132	36.56	92.11	97.22
ZJHA03	10925760	10751206(98.40%)	10738444(98.29%)	10163774(93.03%)	898464132	36.74	92.34	97.32
ZJHA04	9882012	9862656(99.80%)	9856230(99.74%)	9370418(94.82%)	898464132	36.75	92.15	97.22
ZJHA05	11000236	10946016(99.51%)	10937778(99.43%)	10451464(95.01%)	898464132	36.62	92.39	97.34
ZJHA06	10067410	10039184(99.72%)	10031632(99.64%)	9497402(94.34%)	898464132	36.61	92.3	97.29
ZJHA07	9962064	9935489(99.73%)	9927888(99.66%)	9258064(92.93%)	898464132	36.46	92.48	97.4
ZJHA08	9658658	9584358(99.23%)	9574686(99.13%)	9050940(93.71%)	898464132	36.69	91.55	96.98
ZJHA09	10261914	9950786(96.97%)	9936140(96.83%)	9517208(92.74%)	898464132	36.45	92.34	97.32
ZJHA10	11241906	11218192(99.79%)	11210952(99.72%)	10691134(95.10%)	898464132	36.59	92.47	97.39
ZJHL01	8289348	8206204(99.00%)	8197620(98.89%)	7752366(93.52%)	898464132	36.69	91.5	96.94
ZJHL02	8318482	8300732(99.79%)	8293964(99.71%)	7880222(94.73%)	898464132	36.56	91.1	96.74
ZJHL03	7625380	7517497(98.59%)	7508266(98.46%)	7085162(92.92%)	898464132	36.72	91.35	96.87
ZJHL04	8115134	8091132(99.70%)	8083452(99.61%)	7630232(94.02%)	898464132	36.74	91.24	96.81
ZJHL05	7143896	7101562(99.41%)	7094716(99.31%)	6678584(93.49%)	898464132	36.74	90.89	96.72
ZJHL06	8629522	8593976(99.59%)	8586136(99.50%)	8158276(94.54%)	898464132	36.82	91.21	96.78
ZJQD01	9086142	9069651(99.82%)	9062908(99.74%)	8523220(93.80%)	898464132	36.5	91.6	96.99
ZJQD02	8281396	8207436(99.11%)	8198764(99.00%)	7728570(93.32%)	898464132	36.72	91.02	96.72
ZJQD03	7963508	7905782(99.28%)	7897480(99.17%)	7438584(93.41%)	898464132	36.58	91.45	96.92
ZJQD04	7461508	7402213(99.21%)	7394720(99.10%)	7023676(94.13%)	898464132	36.69	91.21	96.79
ZJQD05	8508818	8465786(99.49%)	8458670(99.41%)	8066088(94.80%)	898464132	36.63	91.47	96.92
ZJQD06	8034040	7989938(99.45%)	7981794(99.35%)	7536922(93.81%)	898464132	36.86	91.28	96.81
ZJQD07	8369834	8344121(99.69%)	8337084(99.61%)	7904486(94.44%)	898464132	36.67	91.33	96.85
ZJQD08	8078298	8058485(99.75%)	8050676(99.66%)	7616842(94.29%)	898464132	36.52	90.64	96.56
ZJQD09	8582222	8554682(99.68%)	8547194(99.59%)	8137940(94.82%)	898464132	36.61	91.4	96.89
ZJQD10	8429328	8373101(99.33%)	8365490(99.24%)	7912422(93.87%)	898464132	36.7	91.51	96.95
ZJXH01	10202976	10156314(99.54%)	10147954(99.46%)	9626590(94.35%)	898464132	36.47	92.44	97.37
ZJXH02	9861036	9793919(99.32%)	9786240(99.24%)	9397234(95.30%)	898464132	36.45	92.13	97.22
ZJXH03	10353074	10274631(99.24%)	10265568(99.15%)	9799032(94.65%)	898464132	36.75	92.29	97.3
ZJXH04	11015838	10993616(99.80%)	10986502(99.73%)	10439588(94.77%)	898464132	36.54	92.34	97.32
ZJXH05	9387348	9354954(99.65%)	9347816(99.58%)	8866190(94.45%)	898464132	36.53	92.05	97.25
ZJXH06	11516388	11476783(99.66%)	11467886(99.58%)	10894534(94.60%)	898464132	36.66	92.2	97.24
ZJXH07	10831628	10794672(99.66%)	10786628(99.58%)	10314276(95.22%)	898464132	36.53	92.56	97.43
ZJXH08	7470190	7453581(99.78%)	7447024(99.69%)	7059502(94.50%)	898464132	36.75	89.26	95.99
ZJXH09	8421016	8263219(98.13%)	8251586(97.99%)	7824004(92.91%)	898464132	36.9	91.32	96.85
ZJXH10	8085054	8068950(99.80%)	8062904(99.73%)	7630222(94.37%)	898464132	36.67	91.45	96.91
