# Supplementary material for: Population genomics reveals genetic structure and dispersal sources of the invasive herb Solanum rostratum in northern China
Source: Front Plant Sci. 2026 Mar 20;17:1688630. doi: 10.3389/fpls.2026.1688630 (PMC13047094; doi:10.3389/fpls.2026.1688630)
Supplement: Supplementary file 1 [file DataSheet1.zip › Supplementary Material-final/Supplementary Table S3.xlsx]

## Sheet: Sheet1
Supplementary Table S3. The pairwise of Fst in the 30 populations of S. rostratum in China
Population	CFAL	CFBY	CFBZ	BJMT	XLXH	XJTU	BCZG	BCTB	JZYX	CYBP	BJMY	HGWL	BYWQ	XLSZ	TLKE	ZJXH	ZJQD	ZJHA	XLZL	XLZB	XLTP	ZJHL	BTTY	TLKL	HHTZ	HHYQ	HHSH	XJCG	XJUR	DTYG
CFAL	0	0.18006	0.04998	0.3253	0.68672	0.52721	0.56719	0.5314	0.38771	0.33775	0.43404	0.45236	0.717	0.44457	0.38882	0.32388	0.35754	0.39225	0.3435	0.58935	0.3781	0.43706	0.68527	0.4856	0.4422	0.66558	0.51741	0.56358	0.57306	0.75401
CFBY	0.18006	0	0.12498	0.39593	0.68729	0.57973	0.59814	0.5721	0.43785	0.40389	0.49119	0.50627	0.72688	0.50361	0.4319	0.38617	0.4086	0.44933	0.40089	0.62983	0.43581	0.49157	0.70499	0.53109	0.49058	0.68318	0.57084	0.60873	0.6152	0.74143
CFBZ	0.04998	0.12498	0	0.36928	0.67241	0.55927	0.59126	0.5623	0.41983	0.37856	0.46837	0.49812	0.70668	0.49751	0.42588	0.3689	0.39729	0.43551	0.38659	0.60343	0.42088	0.47399	0.68733	0.50196	0.4704	0.65744	0.53938	0.58322	0.59674	0.72701
BJMT	0.3253	0.39593	0.36928	0	0.51841	0.30623	0.36888	0.33228	0.1879	0.14666	0.19115	0.27021	0.5249	0.26604	0.19767	0.14746	0.1608	0.1948	0.14814	0.39	0.19125	0.19924	0.47307	0.25789	0.25989	0.41875	0.32653	0.31877	0.33785	0.53646
XLXH	0.68672	0.68729	0.67241	0.51841	0	0.68046	0.65946	0.6315	0.53206	0.47407	0.54856	0.56132	0.81934	0.556	0.54314	0.48889	0.47305	0.52659	0.52127	0.70526	0.51642	0.57056	0.76656	0.6189	0.62344	0.78347	0.69277	0.6969	0.71119	0.85309
XJTU	0.52721	0.57973	0.55927	0.30623	0.68046	0	0.52246	0.47351	0.35173	0.2908	0.38292	0.39924	0.69984	0.38972	0.3749	0.32967	0.31712	0.36946	0.34277	0.5806	0.3579	0.3888	0.6482	0.49378	0.45135	0.61307	0.52867	0.53183	0.51849	0.73649
BCZG	0.56719	0.59814	0.59126	0.36888	0.65946	0.52246	0	0.05114	0.3959	0.356	0.37084	0.43984	0.66607	0.40576	0.4122	0.34501	0.34715	0.38233	0.3653	0.58777	0.37421	0.42465	0.62802	0.50133	0.4667	0.57853	0.52132	0.53127	0.5361	0.71037
BCTB	0.5314	0.5721	0.5623	0.33228	0.6315	0.47351	0.05114	0	0.36424	0.32717	0.34602	0.40238	0.64452	0.37187	0.38414	0.31476	0.31517	0.35518	0.3343	0.55661	0.35292	0.39668	0.59361	0.47887	0.40681	0.51388	0.45796	0.48939	0.48923	0.68502
JZYX	0.38771	0.43785	0.41983	0.1879	0.53206	0.35173	0.3959	0.36424	0	0.10236	0.22912	0.28388	0.52837	0.296	0.2369	0.17853	0.20302	0.21642	0.19276	0.45031	0.24208	0.25701	0.48911	0.33878	0.32527	0.45813	0.3887	0.35852	0.37697	0.55736
CYBP	0.33775	0.40389	0.37856	0.14666	0.47407	0.2908	0.356	0.32717	0.10236	0	0.16829	0.22224	0.4639	0.23603	0.18913	0.14604	0.14855	0.18439	0.15513	0.39903	0.18317	0.21018	0.432	0.30312	0.29437	0.42272	0.34598	0.29717	0.33057	0.51494
BJMY	0.43404	0.49119	0.46837	0.19115	0.54856	0.38292	0.37084	0.34602	0.22912	0.16829	0	0.29794	0.56414	0.32024	0.23844	0.21012	0.17416	0.25002	0.20074	0.45019	0.22831	0.25425	0.47292	0.36477	0.34256	0.45238	0.4135	0.37347	0.41296	0.61455
HGWL	0.45236	0.50627	0.49812	0.27021	0.56132	0.39924	0.43984	0.40238	0.28388	0.22224	0.29794	0	0.54934	0.16997	0.25527	0.23469	0.21797	0.28081	0.24661	0.48587	0.2508	0.29295	0.49527	0.42394	0.38463	0.51601	0.44281	0.42036	0.44086	0.6161
BYWQ	0.717	0.72688	0.70668	0.5249	0.81934	0.69984	0.66607	0.64452	0.52837	0.4639	0.56414	0.54934	0	0.56578	0.5223	0.45632	0.45722	0.51359	0.48854	0.71201	0.47199	0.57579	0.78652	0.63428	0.61234	0.79666	0.69601	0.71551	0.71998	0.84018
XLSZ	0.44457	0.50361	0.49751	0.26604	0.556	0.38972	0.40576	0.37187	0.296	0.23603	0.32024	0.16997	0.56578	0	0.28196	0.24758	0.25917	0.28536	0.27216	0.49941	0.27813	0.32768	0.55165	0.42794	0.39522	0.53934	0.45467	0.43388	0.45179	0.62762
TLKE	0.38882	0.4319	0.42588	0.19767	0.54314	0.3749	0.4122	0.38414	0.2369	0.18913	0.23844	0.25527	0.5223	0.28196	0	0.19419	0.18046	0.25455	0.18701	0.44719	0.22791	0.26454	0.46592	0.36685	0.32339	0.46568	0.38658	0.3733	0.40252	0.56028
ZJXH	0.32388	0.38617	0.3689	0.14746	0.48889	0.32967	0.34501	0.31476	0.17853	0.14604	0.21012	0.23469	0.45632	0.24758	0.19419	0	0.09063	0.06213	0.00858	0.28737	0.0731	0.14715	0.44036	0.26925	0.23214	0.38442	0.28128	0.3015	0.31507	0.4853
ZJQD	0.35754	0.4086	0.39729	0.1608	0.47305	0.31712	0.34715	0.31517	0.20302	0.14855	0.17416	0.21797	0.45722	0.25917	0.18046	0.09063	0	0.15115	0.06945	0.27558	0.10728	0.15105	0.36333	0.29854	0.28165	0.39223	0.33162	0.31933	0.32502	0.49178
ZJHA	0.39225	0.44933	0.43551	0.1948	0.52659	0.36946	0.38233	0.35518	0.21642	0.18439	0.25002	0.28081	0.51359	0.28536	0.25455	0.06213	0.15115	0	0.11026	0.39169	0.12132	0.1583	0.48538	0.31992	0.29757	0.4234	0.35192	0.33375	0.35118	0.52924
XLZL	0.3435	0.40089	0.38659	0.14814	0.52127	0.34277	0.3653	0.3343	0.19276	0.15513	0.20074	0.24661	0.48854	0.27216	0.18701	0.00858	0.06945	0.11026	0	0.24248	0.07564	0.15747	0.45167	0.28577	0.2427	0.40648	0.30781	0.31925	0.32272	0.50773
XLZB	0.58935	0.62983	0.60343	0.39	0.70526	0.5806	0.58777	0.55661	0.45031	0.39903	0.45019	0.48587	0.71201	0.49941	0.44719	0.28737	0.27558	0.39169	0.24248	0	0.31847	0.40699	0.66618	0.49845	0.50307	0.67225	0.56365	0.58137	0.5948	0.74863
XLTP	0.3781	0.43581	0.42088	0.19125	0.51642	0.3579	0.37421	0.35292	0.24208	0.18317	0.22831	0.2508	0.47199	0.27813	0.22791	0.0731	0.10728	0.12132	0.07564	0.31847	0	0.14914	0.44058	0.3169	0.3002	0.44115	0.34156	0.34172	0.34915	0.52276
ZJHL	0.43706	0.49157	0.47399	0.19924	0.57056	0.3888	0.42465	0.39668	0.25701	0.21018	0.25425	0.29295	0.57579	0.32768	0.26454	0.14715	0.15105	0.1583	0.15747	0.40699	0.14914	0	0.36734	0.2981	0.32805	0.46761	0.39259	0.34903	0.3577	0.59989
BTTY	0.68527	0.70499	0.68733	0.47307	0.76656	0.6482	0.62802	0.59361	0.48911	0.432	0.47292	0.49527	0.78652	0.55165	0.46592	0.44036	0.36333	0.48538	0.45167	0.66618	0.44058	0.36734	0	0.56425	0.56799	0.7352	0.64238	0.62004	0.60636	0.83186
TLKL	0.4856	0.53109	0.50196	0.25789	0.6189	0.49378	0.50133	0.47887	0.33878	0.30312	0.36477	0.42394	0.63428	0.42794	0.36685	0.26925	0.29854	0.31992	0.28577	0.49845	0.3169	0.2981	0.56425	0	0.39634	0.56043	0.45847	0.46148	0.47834	0.64398
HHTZ	0.4422	0.49058	0.4704	0.25989	0.62344	0.45135	0.4667	0.40681	0.32527	0.29437	0.34256	0.38463	0.61234	0.39522	0.32339	0.23214	0.28165	0.29757	0.2427	0.50307	0.3002	0.32805	0.56799	0.39634	0	0.28755	0.137	0.39363	0.40851	0.60475
HHYQ	0.66558	0.68318	0.65744	0.41875	0.78347	0.61307	0.57853	0.51388	0.45813	0.42272	0.45238	0.51601	0.79666	0.53934	0.46568	0.38442	0.39223	0.4234	0.40648	0.67225	0.44115	0.46761	0.7352	0.56043	0.28755	0	0.50089	0.5865	0.60102	0.82031
HHSH	0.51741	0.57084	0.53938	0.32653	0.69277	0.52867	0.52132	0.45796	0.3887	0.34598	0.4135	0.44281	0.69601	0.45467	0.38658	0.28128	0.33162	0.35192	0.30781	0.56365	0.34156	0.39259	0.64238	0.45847	0.137	0.50089	0	0.47716	0.48395	0.71516
XJCJ	0.56358	0.60873	0.58322	0.31877	0.6969	0.53183	0.53127	0.48939	0.35852	0.29717	0.37347	0.42036	0.71551	0.43388	0.3733	0.3015	0.31933	0.33375	0.31925	0.58137	0.34172	0.34903	0.62004	0.46148	0.39363	0.5865	0.47716	0	0.45303	0.73749
XJUR	0.57306	0.6152	0.59674	0.33785	0.71119	0.51849	0.5361	0.48923	0.37697	0.33057	0.41296	0.44086	0.71998	0.45179	0.40252	0.31507	0.32502	0.35118	0.32272	0.5948	0.34915	0.3577	0.60636	0.47834	0.40851	0.60102	0.48395	0.45303	0	0.72466
DTYG	0.75401	0.74143	0.72701	0.53646	0.85309	0.73649	0.71037	0.68502	0.55736	0.51494	0.61455	0.6161	0.84018	0.62762	0.56028	0.4853	0.49178	0.52924	0.50773	0.74863	0.52276	0.59989	0.83186	0.64398	0.60475	0.82031	0.71516	0.73749	0.72466	0

## Sheet: Sheet2
Supplementary Table S3. Pairwise Fst values among the 30 Solanum. rostratum populations in China
Population	CFAL	CFBY	CFBZ	BJMT	XLXH	XJTU	BCZG	BCTB	JZYX	CYBP	BJMY	HGWL	BYWQ	XLSZ	TLKE	ZJXH	ZJQD	ZJHA	XLZL	XLZB	XLTP	ZJHL	BTTY	TLKL	HHTZ	HHYQ	HHSH	XJCG	XJUR	DTYG
CFAL	0（*）	0.18006（0.00000±0.0000）	0.04998（0.11712±0.0237）	0.3253（0.00000±0.0000）	0.68672（0.00901±0.0091）	0.52721（0.00000±0.0000）	0.56719（0.00000±0.0000）	0.5314（0.00000±0.0000）	0.38771（0.00000±0.0000）	0.33775（0.00000±0.0000）	0.43404（0.00000±0.0000）	0.45236（0.00000±0.0000）	0.717（0.00000±0.0000）	0.44457（0.00000±0.0000）	0.38882（0.00000±0.0000）	0.32388（0.00000±0.0000）	0.35754（0.00000±0.0000）	0.39225（0.00000±0.0000）	0.3435（0.00000±0.0000）	0.58935（0.00000±0.0000）	0.3781（0.00000±0.0000）	0.43706（0.00000±0.0000）	0.68527（0.00000±0.0000）	0.4856（0.00000±0.0000）	0.4422（0.00000±0.0000）	0.66558（0.00000±0.0000）	0.51741（0.00000±0.0000）	0.56358（0.00000±0.0000）	0.57306（0.00000±0.0000）	0.75401（0.00901±0.0091）
CFBY	0.18006（0.00000±0.0000）	0（*）	0.12498（0.00000±0.0000）	0.39593（0.00000±0.0000）	0.68729（0.00000±0.0000）	0.57973（0.00000±0.0000）	0.59814（0.00000±0.0000）	0.5721（0.00000±0.0000）	0.43785（0.00000±0.0000）	0.40389（0.00000±0.0000）	0.49119（0.00000±0.0000）	0.50627（0.00000±0.0000）	0.72688（0.00000±0.0000）	0.50361（0.00000±0.0000）	0.4319（0.00000±0.0000）	0.38617（0.00000±0.0000）	0.4086（0.00000±0.0000）	0.44933（0.00000±0.0000）	0.40089（0.00000±0.0000）	0.62983（0.00000±0.0000）	0.43581（0.00000±0.0000）	0.49157（0.00000±0.0000）	0.70499（0.00000±0.0000）	0.53109（0.00000±0.0000）	0.49058（0.00000±0.0000）	0.68318（0.00000±0.0000）	0.57084（0.00000±0.0000）	0.60873（0.00000±0.0000）	0.6152（0.00000±0.0000）	0.74143（0.00000±0.0000）
CFBZ	0.04998（0.11712±0.0237）	0.12498（0.00000±0.0000）	0（*）	0.36928（0.00000±0.0000）	0.67241（0.00000±0.0000）	0.55927（0.00000±0.0000）	0.59126（0.00000±0.0000）	0.5623（0.00000±0.0000）	0.41983（0.00000±0.0000）	0.37856（0.00000±0.0000）	0.46837（0.00000±0.0000）	0.49812（0.00000±0.0000）	0.70668（0.00000±0.0000）	0.49751（0.00000±0.0000）	0.42588（0.00000±0.0000）	0.3689（0.00000±0.0000）	0.39729（0.00000±0.0000）	0.43551（0.00000±0.0000）	0.38659（0.00000±0.0000）	0.60343（0.00000±0.0000）	0.42088（0.00000±0.0000）	0.47399（0.00000±0.0000）	0.68733（0.00000±0.0000）	0.50196（0.00000±0.0000）	0.4704（0.00000±0.0000）	0.65744（0.00000±0.0000）	0.53938（0.00000±0.0000）	0.58322（0.00000±0.0000）	0.59674（0.00000±0.0000）	0.72701（0.00000±0.0000）
BJMT	0.3253（0.00000±0.0000）	0.39593（0.00000±0.0000）	0.36928（0.00000±0.0000）	0（*）	0.51841（0.00000±0.0000）	0.30623（0.00000±0.0000）	0.36888（0.00000±0.0000）	0.33228（0.00000±0.0000）	0.1879（0.00000±0.0000）	0.14666（0.00000±0.0000）	0.19115（0.00000±0.0000）	0.27021（0.00000±0.0000）	0.5249（0.00000±0.0000）	0.26604（0.00000±0.0000）	0.19767（0.00000±0.0000）	0.14746（0.00000±0.0000）	0.1608（0.00000±0.0000）	0.1948（0.00000±0.0000）	0.14814（0.00000±0.0000）	0.39（0.00000±0.0000）	0.19125（0.00000±0.0000）	0.19924（0.00000±0.0000）	0.47307（0.00000±0.0000）	0.25789（0.00000±0.0000）	0.25989（0.00000±0.0000）	0.41875（0.00000±0.0000）	0.32653（0.00000±0.0000）	0.31877（0.00000±0.0000）	0.33785（0.00000±0.0000）	0.53646（0.00000±0.0000）
XLXH	0.68672（0.00901±0.0091）	0.68729（0.00000±0.0000）	0.67241（0.00000±0.0000）	0.51841（0.00000±0.0000）	0（*）	0.68046（0.00000±0.0000）	0.65946（0.00000±0.0000）	0.6315（0.00000±0.0000）	0.53206（0.00000±0.0000）	0.47407（0.00000±0.0000）	0.54856（0.00000±0.0000）	0.56132（0.00000±0.0000）	0.81934（0.00000±0.0000）	0.556（0.00000±0.0000）	0.54314（0.00000±0.0000）	0.48889（0.00000±0.0000）	0.47305（0.00000±0.0000）	0.52659（0.00000±0.0000）	0.52127（0.00000±0.0000）	0.70526（0.00000±0.0000）	0.51642（0.00000±0.0000）	0.57056（0.00000±0.0000）	0.76656（0.00000±0.0000）	0.6189（0.00000±0.0000）	0.62344（0.00000±0.0000）	0.78347（0.00000±0.0000）	0.69277（0.00000±0.0000）	0.6969（0.00000±0.0000）	0.71119（0.00000±0.0000）	0.85309（0.00000±0.0000）
XJTU	0.52721（0.00000±0.0000）	0.57973（0.00000±0.0000）	0.55927（0.00000±0.0000）	0.30623（0.00000±0.0000）	0.68046（0.00000±0.0000）	0（*）	0.52246（0.00000±0.0000）	0.47351（0.00000±0.0000）	0.35173（0.00000±0.0000）	0.2908（0.00000±0.0000）	0.38292（0.00000±0.0000）	0.39924（0.00000±0.0000）	0.69984（0.00000±0.0000）	0.38972（0.00000±0.0000）	0.3749（0.00000±0.0000）	0.32967（0.00000±0.0000）	0.31712（0.00000±0.0000）	0.36946（0.00000±0.0000）	0.34277（0.00000±0.0000）	0.5806（0.00000±0.0000）	0.3579（0.00000±0.0000）	0.3888（0.00000±0.0000）	0.6482（0.00901±0.0091）	0.49378（0.00000±0.0000）	0.45135（0.00000±0.0000）	0.61307（0.00000±0.0000）	0.52867（0.00000±0.0000）	0.53183（0.00000±0.0000）	0.51849（0.00000±0.0000）	0.73649（0.00000±0.0000）
BCZG	0.56719（0.00000±0.0000）	0.59814（0.00000±0.0000）	0.59126（0.00000±0.0000）	0.36888（0.00000±0.0000）	0.65946（0.00000±0.0000）	0.52246（0.00000±0.0000）	0（*）	0.05114（0.05405±0.0201）	0.3959（0.00000±0.0000）	0.356（0.00000±0.0000）	0.37084（0.00000±0.0000）	0.43984（0.00000±0.0000）	0.66607（0.00000±0.0000）	0.40576（0.00000±0.0000）	0.4122（0.00000±0.0000）	0.34501（0.00000±0.0000）	0.34715（0.00000±0.0000）	0.38233（0.00000±0.0000）	0.3653（0.00000±0.0000）	0.58777（0.00000±0.0000）	0.37421（0.00000±0.0000）	0.42465（0.00000±0.0000）	0.62802（0.00000±0.0000）	0.50133（0.00000±0.0000）	0.4667（0.00000±0.0000）	0.57853（0.00000±0.0000）	0.52132（0.00000±0.0000）	0.53127（0.00000±0.0000）	0.5361（0.00000±0.0000）	0.71037（0.00000±0.0000）
BCTB	0.5314（0.00000±0.0000）	0.5721（0.00000±0.0000）	0.5623（0.00000±0.0000）	0.33228（0.00000±0.0000）	0.6315（0.00000±0.0000）	0.47351（0.00000±0.0000）	0.05114（0.05405±0.0201）	0（*）	0.36424（0.00000±0.0000）	0.32717（0.00000±0.0000）	0.34602（0.00000±0.0000）	0.40238（0.00000±0.0000）	0.64452（0.00000±0.0000）	0.37187（0.00000±0.0000）	0.38414（0.00000±0.0000）	0.31476（0.00000±0.0000）	0.31517（0.00000±0.0000）	0.35518（0.00000±0.0000）	0.3343（0.00000±0.0000）	0.55661（0.00000±0.0000）	0.35292（0.00000±0.0000）	0.39668（0.00000±0.0000）	0.59361（0.00000±0.0000）	0.47887（0.00000±0.0000）	0.40681（0.00000±0.0000）	0.51388（0.00000±0.0000）	0.45796（0.00000±0.0000）	0.48939（0.00000±0.0000）	0.48923（0.00000±0.0000）	0.68502（0.00000±0.0000）
JZYX	0.38771（0.00000±0.0000）	0.43785（0.00000±0.0000）	0.41983（0.00000±0.0000）	0.1879（0.00000±0.0000）	0.53206（0.00000±0.0000）	0.35173（0.00000±0.0000）	0.3959（0.00000±0.0000）	0.36424（0.00000±0.0000）	0（*）	0.10236（0.00000±0.0000）	0.22912（0.00000±0.0000）	0.28388（0.00000±0.0000）	0.52837（0.00000±0.0000）	0.296（0.00000±0.0000）	0.2369（0.00000±0.0000）	0.17853（0.00000±0.0000）	0.20302（0.00000±0.0000）	0.21642（0.00000±0.0000）	0.19276（0.00000±0.0000）	0.45031（0.00000±0.0000）	0.24208（0.00000±0.0000）	0.25701（0.00000±0.0000）	0.48911（0.00000±0.0000）	0.33878（0.00000±0.0000）	0.32527（0.00000±0.0000）	0.45813（0.00000±0.0000）	0.3887（0.00000±0.0000）	0.35852（0.00000±0.0000）	0.37697（0.00000±0.0000）	0.55736（0.00000±0.0000）
CYBP	0.33775（0.00000±0.0000）	0.40389（0.00000±0.0000）	0.37856（0.00000±0.0000）	0.14666（0.00000±0.0000）	0.47407（0.00000±0.0000）	0.2908（0.00000±0.0000）	0.356（0.00000±0.0000）	0.32717（0.00000±0.0000）	0.10236（0.00000±0.0000）	0（*）	0.16829（0.00000±0.0000）	0.22224（0.00000±0.0000）	0.4639（0.00000±0.0000）	0.23603（0.00000±0.0000）	0.18913（0.00000±0.0000）	0.14604（0.00000±0.0000）	0.14855（0.00000±0.0000）	0.18439（0.00000±0.0000）	0.15513（0.00000±0.0000）	0.39903（0.00000±0.0000）	0.18317（0.00000±0.0000）	0.21018（0.00000±0.0000）	0.432（0.00000±0.0000）	0.30312（0.00000±0.0000）	0.29437（0.00000±0.0000）	0.42272（0.00000±0.0000）	0.34598（0.00000±0.0000）	0.29717（0.00000±0.0000）	0.33057（0.00000±0.0000）	0.51494（0.00000±0.0000）
BJMY	0.43404（0.00000±0.0000）	0.49119（0.00000±0.0000）	0.46837（0.00000±0.0000）	0.19115（0.00000±0.0000）	0.54856（0.00000±0.0000）	0.38292（0.00000±0.0000）	0.37084（0.00000±0.0000）	0.34602（0.00000±0.0000）	0.22912（0.00000±0.0000）	0.16829（0.00000±0.0000）	0（*）	0.29794（0.00000±0.0000）	0.56414（0.00000±0.0000）	0.32024（0.00000±0.0000）	0.23844（0.00000±0.0000）	0.21012（0.00000±0.0000）	0.17416（0.00000±0.0000）	0.25002（0.00000±0.0000）	0.20074（0.00000±0.0000）	0.45019（0.00000±0.0000）	0.22831（0.00000±0.0000）	0.25425（0.00000±0.0000）	0.47292（0.00000±0.0000）	0.36477（0.00000±0.0000）	0.34256（0.00000±0.0000）	0.45238（0.00000±0.0000）	0.4135（0.00000±0.0000）	0.37347（0.00000±0.0000）	0.41296（0.00000±0.0000）	0.61455（0.00000±0.0000）
HGWL	0.45236（0.00000±0.0000）	0.50627（0.00000±0.0000）	0.49812（0.00000±0.0000）	0.27021（0.00000±0.0000）	0.56132（0.00000±0.0000）	0.39924（0.00000±0.0000）	0.43984（0.00000±0.0000）	0.40238（0.00000±0.0000）	0.28388（0.00000±0.0000）	0.22224（0.00000±0.0000）	0.29794（0.00000±0.0000）	0（*）	0.54934（0.00000±0.0000）	0.16997（0.00000±0.0000）	0.25527（0.00000±0.0000）	0.23469（0.00000±0.0000）	0.21797（0.00000±0.0000）	0.28081（0.00000±0.0000）	0.24661（0.00000±0.0000）	0.48587（0.00000±0.0000）	0.2508（0.00000±0.0000）	0.29295（0.00000±0.0000）	0.49527（0.00000±0.0000）	0.42394（0.00000±0.0000）	0.38463（0.00000±0.0000）	0.51601（0.00000±0.0000）	0.44281（0.00000±0.0000）	0.42036（0.00000±0.0000）	0.44086（0.00901±0.0091）	0.6161（0.00000±0.0000）
BYWQ	0.717（0.00000±0.0000）	0.72688（0.00000±0.0000）	0.70668（0.00000±0.0000）	0.5249（0.00000±0.0000）	0.81934（0.00000±0.0000）	0.69984（0.00000±0.0000）	0.66607（0.00000±0.0000）	0.64452（0.00000±0.0000）	0.52837（0.00000±0.0000）	0.4639（0.00000±0.0000）	0.56414（0.00000±0.0000）	0.54934（0.00000±0.0000）	0（*）	0.56578（0.00000±0.0000）	0.5223（0.00000±0.0000）	0.45632（0.00000±0.0000）	0.45722（0.00000±0.0000）	0.51359（0.00000±0.0000）	0.48854（0.00000±0.0000）	0.71201（0.00000±0.0000）	0.47199（0.00000±0.0000）	0.57579（0.00000±0.0000）	0.78652（0.00000±0.0000）	0.63428（0.00000±0.0000）	0.61234（0.00000±0.0000）	0.79666（0.00000±0.0000）	0.69601（0.00000±0.0000）	0.71551（0.00000±0.0000）	0.71998（0.00000±0.0000）	0.84018（0.00000±0.0000）
XLSZ	0.44457（0.00000±0.0000）	0.50361（0.00000±0.0000）	0.49751（0.00000±0.0000）	0.26604（0.00000±0.0000）	0.556（0.00000±0.0000）	0.38972（0.00000±0.0000）	0.40576（0.00000±0.0000）	0.37187（0.00000±0.0000）	0.296（0.00000±0.0000）	0.23603（0.00000±0.0000）	0.32024（0.00000±0.0000）	0.16997（0.00000±0.0000）	0.56578（0.00000±0.0000）	0（*）	0.28196（0.00000±0.0000）	0.24758（0.00000±0.0000）	0.25917（0.00000±0.0000）	0.28536（0.00000±0.0000）	0.27216（0.00000±0.0000）	0.49941（0.00000±0.0000）	0.27813（0.00000±0.0000）	0.32768（0.00000±0.0000）	0.55165（0.00000±0.0000）	0.42794（0.00000±0.0000）	0.39522（0.00000±0.0000）	0.53934（0.00000±0.0000）	0.45467（0.00000±0.0000）	0.43388（0.00000±0.0000）	0.45179（0.00000±0.0000）	0.62762（0.00000±0.0000）
TLKE	0.38882（0.00000±0.0000）	0.4319（0.00000±0.0000）	0.42588（0.00000±0.0000）	0.19767（0.00000±0.0000）	0.54314（0.00000±0.0000）	0.3749（0.00000±0.0000）	0.4122（0.00000±0.0000）	0.38414（0.00000±0.0000）	0.2369（0.00000±0.0000）	0.18913（0.00000±0.0000）	0.23844（0.00000±0.0000）	0.25527（0.00000±0.0000）	0.5223（0.00000±0.0000）	0.28196（0.00000±0.0000）	0（*）	0.19419（0.00000±0.0000）	0.18046（0.00000±0.0000）	0.25455（0.00000±0.0000）	0.18701（0.00000±0.0000）	0.44719（0.00000±0.0000）	0.22791（0.00000±0.0000）	0.26454（0.00000±0.0000）	0.46592（0.00000±0.0000）	0.36685（0.00000±0.0000）	0.32339（0.00000±0.0000）	0.46568（0.00000±0.0000）	0.38658（0.00000±0.0000）	0.3733（0.00000±0.0000）	0.40252（0.00000±0.0000）	0.56028（0.00000±0.0000）
ZJXH	0.32388（0.00000±0.0000）	0.38617（0.00000±0.0000）	0.3689（0.00000±0.0000）	0.14746（0.00000±0.0000）	0.48889（0.00000±0.0000）	0.32967（0.00000±0.0000）	0.34501（0.00000±0.0000）	0.31476（0.00000±0.0000）	0.17853（0.00000±0.0000）	0.14604（0.00000±0.0000）	0.21012（0.00000±0.0000）	0.23469（0.00000±0.0000）	0.45632（0.00000±0.0000）	0.24758（0.00000±0.0000）	0.19419（0.00000±0.0000）	0（*）	0.09063（0.00000±0.0000）	0.06213（0.00000±0.0000）	0.00858（0.38739±0.0526）	0.28737（0.00000±0.0000）	0.0731（0.00000±0.0000）	0.14715（0.00000±0.0000）	0.44036（0.00000±0.0000）	0.26925（0.00000±0.0000）	0.23214（0.00000±0.0000）	0.38442（0.00000±0.0000）	0.28128（0.00000±0.0000）	0.3015（0.00000±0.0000）	0.31507（0.00901±0.0091）	0.4853（0.00000±0.0000）
ZJQD	0.35754（0.00000±0.0000）	0.4086（0.00000±0.0000）	0.39729（0.00000±0.0000）	0.1608（0.00000±0.0000）	0.47305（0.00000±0.0000）	0.31712（0.00000±0.0000）	0.34715（0.00000±0.0000）	0.31517（0.00000±0.0000）	0.20302（0.00000±0.0000）	0.14855（0.00000±0.0000）	0.17416（0.00000±0.0000）	0.21797（0.00000±0.0000）	0.45722（0.00000±0.0000）	0.25917（0.00000±0.0000）	0.18046（0.00000±0.0000）	0.09063（0.00000±0.0000）	0（*）	0.15115（0.00000±0.0000）	0.06945（0.00000±0.0000）	0.27558（0.00000±0.0000）	0.10728（0.00000±0.0000）	0.15105（0.00000±0.0000）	0.36333（0.00000±0.0000）	0.29854（0.00000±0.0000）	0.28165（0.00000±0.0000）	0.39223（0.00000±0.0000）	0.33162（0.00000±0.0000）	0.31933（0.00000±0.0000）	0.32502（0.00000±0.0000）	0.49178（0.00000±0.0000）
ZJHA	0.39225（0.00000±0.0000）	0.44933（0.00000±0.0000）	0.43551（0.00000±0.0000）	0.1948（0.00000±0.0000）	0.52659（0.00000±0.0000）	0.36946（0.00000±0.0000）	0.38233（0.00000±0.0000）	0.35518（0.00000±0.0000）	0.21642（0.00000±0.0000）	0.18439（0.00000±0.0000）	0.25002（0.00000±0.0000）	0.28081（0.00000±0.0000）	0.51359（0.00000±0.0000）	0.28536（0.00000±0.0000）	0.25455（0.00000±0.0000）	0.06213（0.00000±0.0000）	0.15115（0.00000±0.0000）	0（*）	0.11026（0.00000±0.0000）	0.39169（0.00000±0.0000）	0.12132（0.00000±0.0000）	0.1583（0.00000±0.0000）	0.48538（0.00000±0.0000）	0.31992（0.00000±0.0000）	0.29757（0.00000±0.0000）	0.4234（0.00000±0.0000）	0.35192（0.00000±0.0000）	0.33375（0.00000±0.0000）	0.35118（0.00000±0.0000）	0.52924（0.00000±0.0000）
XLZL	0.3435（0.00000±0.0000）	0.40089（0.00000±0.0000）	0.38659（0.00000±0.0000）	0.14814（0.00000±0.0000）	0.52127（0.00000±0.0000）	0.34277（0.00000±0.0000）	0.3653（0.00000±0.0000）	0.3343（0.00000±0.0000）	0.19276（0.00000±0.0000）	0.15513（0.00000±0.0000）	0.20074（0.00000±0.0000）	0.24661（0.00000±0.0000）	0.48854（0.00000±0.0000）	0.27216（0.00000±0.0000）	0.18701（0.00000±0.0000）	0.00858（0.38739±0.0526）	0.06945（0.00000±0.0000）	0.11026（0.00000±0.0000）	0（*）	0.24248（0.00000±0.0000）	0.07564（0.00000±0.0000）	0.15747（0.00000±0.0000）	0.45167（0.00000±0.0000）	0.28577（0.00000±0.0000）	0.2427（0.00000±0.0000）	0.40648（0.00000±0.0000）	0.30781（0.00000±0.0000）	0.31925（0.00000±0.0000）	0.32272（0.00000±0.0000）	0.50773（0.00000±0.0000）
XLZB	0.58935（0.00000±0.0000）	0.62983（0.00000±0.0000）	0.60343（0.00000±0.0000）	0.39（0.00000±0.0000）	0.70526（0.00000±0.0000）	0.5806（0.00000±0.0000）	0.58777（0.00000±0.0000）	0.55661（0.00000±0.0000）	0.45031（0.00000±0.0000）	0.39903（0.00000±0.0000）	0.45019（0.00000±0.0000）	0.48587（0.00000±0.0000）	0.71201（0.00000±0.0000）	0.49941（0.00000±0.0000）	0.44719（0.00000±0.0000）	0.28737（0.00000±0.0000）	0.27558（0.00000±0.0000）	0.39169（0.00000±0.0000）	0.24248（0.00000±0.0000）	0（*）	0.31847（0.00000±0.0000）	0.40699（0.00000±0.0000）	0.66618（0.00000±0.0000）	0.49845（0.00000±0.0000）	0.50307（0.00000±0.0000）	0.67225（0.00000±0.0000）	0.56365（0.00000±0.0000）	0.58137（0.00000±0.0000）	0.5948（0.00000±0.0000）	0.74863（0.00000±0.0000）
XLTP	0.3781（0.00000±0.0000）	0.43581（0.00000±0.0000）	0.42088（0.00000±0.0000）	0.19125（0.00000±0.0000）	0.51642（0.00000±0.0000）	0.3579（0.00000±0.0000）	0.37421（0.00000±0.0000）	0.35292（0.00000±0.0000）	0.24208（0.00000±0.0000）	0.18317（0.00000±0.0000）	0.22831（0.00000±0.0000）	0.2508（0.00000±0.0000）	0.47199（0.00000±0.0000）	0.27813（0.00000±0.0000）	0.22791（0.00000±0.0000）	0.0731（0.00000±0.0000）	0.10728（0.00000±0.0000）	0.12132（0.00000±0.0000）	0.07564（0.00000±0.0000）	0.31847（0.00000±0.0000）	0（*）	0.14914（0.00000±0.0000）	0.44058（0.00000±0.0000）	0.3169（0.00000±0.0000）	0.3002（0.00000±0.0000）	0.44115（0.00000±0.0000）	0.34156（0.00000±0.0000）	0.34172（0.00000±0.0000）	0.34915（0.00000±0.0000）	0.52276（0.00000±0.0000）
ZJHL	0.43706（0.00000±0.0000）	0.49157（0.00000±0.0000）	0.47399（0.00000±0.0000）	0.19924（0.00000±0.0000）	0.57056（0.00000±0.0000）	0.3888（0.00000±0.0000）	0.42465（0.00000±0.0000）	0.39668（0.00000±0.0000）	0.25701（0.00000±0.0000）	0.21018（0.00000±0.0000）	0.25425（0.00000±0.0000）	0.29295（0.00000±0.0000）	0.57579（0.00000±0.0000）	0.32768（0.00000±0.0000）	0.26454（0.00000±0.0000）	0.14715（0.00000±0.0000）	0.15105（0.00000±0.0000）	0.1583（0.00000±0.0000）	0.15747（0.00000±0.0000）	0.40699（0.00000±0.0000）	0.14914（0.00000±0.0000）	0（*）	0.36734（0.00000±0.0000）	0.2981（0.00000±0.0000）	0.32805（0.00000±0.0000）	0.46761（0.00901±0.0091）	0.39259（0.00000±0.0000）	0.34903（0.00000±0.0000）	0.3577（0.00000±0.0000）	0.59989（0.00000±0.0000）
BTTY	0.68527（0.00000±0.0000）	0.70499（0.00000±0.0000）	0.68733（0.00000±0.0000）	0.47307（0.00000±0.0000）	0.76656（0.00000±0.0000）	0.6482（0.00901±0.0091）	0.62802（0.00000±0.0000）	0.59361（0.00000±0.0000）	0.48911（0.00000±0.0000）	0.432（0.00000±0.0000）	0.47292（0.00000±0.0000）	0.49527（0.00000±0.0000）	0.78652（0.00000±0.0000）	0.55165（0.00000±0.0000）	0.46592（0.00000±0.0000）	0.44036（0.00000±0.0000）	0.36333（0.00000±0.0000）	0.48538（0.00000±0.0000）	0.45167（0.00000±0.0000）	0.66618（0.00000±0.0000）	0.44058（0.00000±0.0000）	0.36734（0.00000±0.0000）	0（*）	0.56425（0.00000±0.0000）	0.56799（0.00000±0.0000）	0.7352（0.00000±0.0000）	0.64238（0.00000±0.0000）	0.62004（0.00000±0.0000）	0.60636（0.00000±0.0000）	0.83186（0.00000±0.0000）
TLKL	0.4856（0.00000±0.0000）	0.53109（0.00000±0.0000）	0.50196（0.00000±0.0000）	0.25789（0.00000±0.0000）	0.6189（0.00000±0.0000）	0.49378（0.00000±0.0000）	0.50133（0.00000±0.0000）	0.47887（0.00000±0.0000）	0.33878（0.00000±0.0000）	0.30312（0.00000±0.0000）	0.36477（0.00000±0.0000）	0.42394（0.00000±0.0000）	0.63428（0.00000±0.0000）	0.42794（0.00000±0.0000）	0.36685（0.00000±0.0000）	0.26925（0.00000±0.0000）	0.29854（0.00000±0.0000）	0.31992（0.00000±0.0000）	0.28577（0.00000±0.0000）	0.49845（0.00000±0.0000）	0.3169（0.00000±0.0000）	0.2981（0.00000±0.0000）	0.56425（0.00000±0.0000）	0（*）	0.39634（0.00000±0.0000）	0.56043（0.00000±0.0000）	0.45847（0.00000±0.0000）	0.46148（0.00000±0.0000）	0.47834（0.00000±0.0000）	0.64398（0.00000±0.0000）
HHTZ	0.4422（0.00000±0.0000）	0.49058（0.00000±0.0000）	0.4704（0.00000±0.0000）	0.25989（0.00000±0.0000）	0.62344（0.00000±0.0000）	0.45135（0.00000±0.0000）	0.4667（0.00000±0.0000）	0.40681（0.00000±0.0000）	0.32527（0.00000±0.0000）	0.29437（0.00000±0.0000）	0.34256（0.00000±0.0000）	0.38463（0.00000±0.0000）	0.61234（0.00000±0.0000）	0.39522（0.00000±0.0000）	0.32339（0.00000±0.0000）	0.23214（0.00000±0.0000）	0.28165（0.00000±0.0000）	0.29757（0.00000±0.0000）	0.2427（0.00000±0.0000）	0.50307（0.00000±0.0000）	0.3002（0.00000±0.0000）	0.32805（0.00000±0.0000）	0.56799（0.00000±0.0000）	0.39634（0.00000±0.0000）	0（*）	0.28755（0.00901±0.0091）	0.137（0.00000±0.0000）	0.39363（0.00000±0.0000）	0.40851（0.00000±0.0000）	0.60475（0.00000±0.0000）
HHYQ	0.66558（0.00000±0.0000）	0.68318（0.00000±0.0000）	0.65744（0.00000±0.0000）	0.41875（0.00000±0.0000）	0.78347（0.00000±0.0000）	0.61307（0.00000±0.0000）	0.57853（0.00000±0.0000）	0.51388（0.00000±0.0000）	0.45813（0.00000±0.0000）	0.42272（0.00000±0.0000）	0.45238（0.00000±0.0000）	0.51601（0.00000±0.0000）	0.79666（0.00000±0.0000）	0.53934（0.00000±0.0000）	0.46568（0.00000±0.0000）	0.38442（0.00000±0.0000）	0.39223（0.00000±0.0000）	0.4234（0.00000±0.0000）	0.40648（0.00000±0.0000）	0.67225（0.00000±0.0000）	0.44115（0.00000±0.0000）	0.46761（0.00901±0.0091）	0.7352（0.00000±0.0000）	0.56043（0.00000±0.0000）	0.28755（0.00901±0.0091）	0（*）	0.50089（0.00000±0.0000）	0.5865（0.00000±0.0000）	0.60102（0.00000±0.0000）	0.82031（0.00000±0.0000）
HHSH	0.51741（0.00000±0.0000）	0.57084（0.00000±0.0000）	0.53938（0.00000±0.0000）	0.32653（0.00000±0.0000）	0.69277（0.00000±0.0000）	0.52867（0.00000±0.0000）	0.52132（0.00000±0.0000）	0.45796（0.00000±0.0000）	0.3887（0.00000±0.0000）	0.34598（0.00000±0.0000）	0.4135（0.00000±0.0000）	0.44281（0.00000±0.0000）	0.69601（0.00000±0.0000）	0.45467（0.00000±0.0000）	0.38658（0.00000±0.0000）	0.28128（0.00000±0.0000）	0.33162（0.00000±0.0000）	0.35192（0.00000±0.0000）	0.30781（0.00000±0.0000）	0.56365（0.00000±0.0000）	0.34156（0.00000±0.0000）	0.39259（0.00000±0.0000）	0.64238（0.00000±0.0000）	0.45847（0.00000±0.0000）	0.137（0.00000±0.0000）	0.50089（0.00000±0.0000）	0（*）	0.47716（0.00000±0.0000）	0.48395（0.00000±0.0000）	0.71516（0.00000±0.0000）
XJCJ	0.56358（0.00000±0.0000）	0.60873（0.00000±0.0000）	0.58322（0.00000±0.0000）	0.31877（0.00000±0.0000）	0.6969（0.00000±0.0000）	0.53183（0.00000±0.0000）	0.53127（0.00000±0.0000）	0.48939（0.00000±0.0000）	0.35852（0.00000±0.0000）	0.29717（0.00000±0.0000）	0.37347（0.00000±0.0000）	0.42036（0.00000±0.0000）	0.71551（0.00000±0.0000）	0.43388（0.00000±0.0000）	0.3733（0.00000±0.0000）	0.3015（0.00000±0.0000）	0.31933（0.00000±0.0000）	0.33375（0.00000±0.0000）	0.31925（0.00000±0.0000）	0.58137（0.00000±0.0000）	0.34172（0.00000±0.0000）	0.34903（0.00000±0.0000）	0.62004（0.00000±0.0000）	0.46148（0.00000±0.0000）	0.39363（0.00000±0.0000）	0.5865（0.00000±0.0000）	0.47716（0.00000±0.0000）	0（*）	0.45303（0.00000±0.0000）	0.73749（0.00000±0.0000）
XJUR	0.57306（0.00000±0.0000）	0.6152（0.00000±0.0000）	0.59674（0.00000±0.0000）	0.33785（0.00000±0.0000）	0.71119（0.00000±0.0000）	0.51849（0.00000±0.0000）	0.5361（0.00000±0.0000）	0.48923（0.00000±0.0000）	0.37697（0.00000±0.0000）	0.33057（0.00000±0.0000）	0.41296（0.00000±0.0000）	0.44086（0.00901±0.0091）	0.71998（0.00000±0.0000）	0.45179（0.00000±0.0000）	0.40252（0.00000±0.0000）	0.31507（0.00901±0.0091）	0.32502（0.00000±0.0000）	0.35118（0.00000±0.0000）	0.32272（0.00000±0.0000）	0.5948（0.00000±0.0000）	0.34915（0.00000±0.0000）	0.3577（0.00000±0.0000）	0.60636（0.00000±0.0000）	0.47834（0.00000±0.0000）	0.40851（0.00000±0.0000）	0.60102（0.00000±0.0000）	0.48395（0.00000±0.0000）	0.45303（0.00000±0.0000）	0（*）	0.72466（0.00000±0.0000）
DTYG	0.75401（0.00901±0.0091）	0.74143（0.00000±0.0000）	0.72701（0.00000±0.0000）	0.53646（0.00000±0.0000）	0.85309（0.00000±0.0000）	0.73649（0.00000±0.0000）	0.71037（0.00000±0.0000）	0.68502（0.00000±0.0000）	0.55736（0.00000±0.0000）	0.51494（0.00000±0.0000）	0.61455（0.00000±0.0000）	0.6161（0.00000±0.0000）	0.84018（0.00000±0.0000）	0.62762（0.00000±0.0000）	0.56028（0.00000±0.0000）	0.4853（0.00000±0.0000）	0.49178（0.00000±0.0000）	0.52924（0.00000±0.0000）	0.50773（0.00000±0.0000）	0.74863（0.00000±0.0000）	0.52276（0.00000±0.0000）	0.59989（0.00000±0.0000）	0.83186（0.00000±0.0000）	0.64398（0.00000±0.0000）	0.60475（0.00000±0.0000）	0.82031（0.00000±0.0000）	0.71516（0.00000±0.0000）	0.73749（0.00000±0.0000）	0.72466（0.00000±0.0000）	0（*）
Note:Value(P-value)
