# Supplementary material for: Population genomics reveals genetic structure and dispersal sources of the invasive herb Solanum rostratum in northern China
Source: Front Plant Sci. 2026 Mar 20;17:1688630. doi: 10.3389/fpls.2026.1688630 (PMC13047094; doi:10.3389/fpls.2026.1688630)
Supplement: Supplementary file 1 [file DataSheet1.zip › Supplementary Material-final/Supplementary Table S4.xlsx]

## Sheet: GGD
Supplementary Table S4. Pairwise geographical distances (km) among the 30 Solanum rostratum populations in China
Population	BCTB	BCZG	BJMT	BJMY	BTTY	BYWQ	CFAL	CFBY	CFBZ	XJCJ	CYBP	DTYG	HHSH	HHTZ	HHYQ	JZYX	TLKE	TLKL	XJTU	HGWL	XJUR	XLSZ	XLTP	XLXH	XLZB	XLZL	ZJHA	ZJHL	ZJQD	ZJXH
BCTB	0	38.352	873.384	768.623	1171.39	1254.98	294.297	372.576	344.772	2794.64	481.812	936.598	1042.87	1081.06	1061.51	490.157	243.211	273.743	2720.04	64.815	2752.59	717.597	730.423	816.948	726.755	656.724	863.505	847.201	845.75	859.32
BCZG	38.352	0	910.984	805.721	1209.37	1292.57	331.377	410.611	382.708	2823.11	513.353	974.914	1081.03	1119.2	1099.66	519.057	272.894	305.931	2749.86	86.938	2781.24	753.717	768.759	854.86	764.993	695.073	901.765	885.191	883.975	897.532
BJMT	873.384	910.984	0	115.69	456.543	567.06	580.227	502.285	529.246	2380.04	477.386	156.201	334.512	363.337	349.197	518.013	675.024	631.658	2265.22	863.692	2334.37	459.382	233.575	304.972	266.968	270.384	114.426	59.205	105.822	100.516
BJMY	768.623	805.721	115.69	0	554.04	663.363	474.359	401.874	427.428	2460.82	361.726	249.626	424.138	457.078	440.809	403.05	562.85	519.869	2350.07	763.141	2415.34	451.082	221.193	331.405	257.052	224.022	182.281	125.719	163.392	168.469
BTTY	1171.39	1209.37	456.543	554.04	0	110.596	910.044	819.379	847.783	1932.63	890.274	304.647	136.053	98.841	117.362	940.053	1032.68	989.628	1813.49	1139.89	1886.79	492.279	453.021	354.661	448.44	527.159	374.509	428.357	394.87	387.116
BYWQ	1254.98	1292.57	567.06	663.363	110.596	0	1002.55	911.712	939.741	1823.91	994.649	414.449	241.051	206.366	223.35	1045.38	1127.83	1085.3	1703.74	1219.99	1778.05	555.532	549.77	440.632	541.114	622.556	482.74	537.827	502.874	495.719
CFAL	294.297	331.377	580.227	474.359	910.044	1002.55	0	90.841	63.116	2649.77	229.418	653.52	776.657	815.174	795.616	263.415	132.178	97.502	2561.57	294	2606.12	509.081	458.159	562.815	461.976	383.488	578.336	556.908	559.592	572.765
CFBY	372.576	410.611	502.285	401.874	819.379	911.712	90.841	0	28.738	2570.18	233.512	566.572	686.241	724.758	705.188	281.286	219.742	180.299	2479.72	361.748	2526.29	425.439	367.987	472.07	371.188	293.261	492.275	474.636	474.062	487.491
CFBZ	344.772	382.708	529.246	427.428	847.783	939.741	63.116	28.738	0	2591.62	234.684	595.186	714.788	753.304	733.729	278.768	193.966	156.097	2502.18	335.715	2547.84	448.465	396.628	499.818	399.483	321.899	520.772	502.491	502.481	515.874
XJCJ	2794.64	2823.11	2380.04	2460.82	1932.63	1823.91	2649.77	2570.18	2591.62	0	2734.77	2223.85	2045.67	2018.84	2031.63	2790.83	2780.61	2746.87	162.286	2736.22	45.922	2145.99	2286.61	2156.99	2261.45	2341.93	2280.18	2340.73	2297.99	2294.62
CYBP	481.812	513.353	477.386	361.726	890.274	994.649	229.418	233.512	234.684	2734.77	0	596.355	754.641	791.443	773.056	56.546	241.38	208.145	2635.49	501.071	2690.1	600.597	456.124	583.681	476.664	394.072	520.479	477.53	499.786	509.928
DTYG	936.598	974.914	156.201	249.626	304.647	414.449	653.52	566.572	595.186	2223.85	596.355	0	178.514	208.802	193.737	643.236	764.789	720.914	2109.32	916.676	2178.18	388.903	214.959	210.615	232.958	283.265	76.953	123.923	97.319	86.442
HHSH	1042.87	1081.03	334.512	424.138	136.053	241.051	776.657	686.241	714.788	2045.67	754.641	178.514	0	38.517	18.984	804.823	897.985	854.774	1930.81	1013.9	1999.98	389.835	318.674	231.168	316.731	393.213	242.416	299.392	262.296	255.792
HHTZ	1081.06	1119.2	363.337	457.078	98.841	206.366	815.174	724.758	753.304	2018.84	791.443	208.802	38.517	0	19.597	841.226	936.412	893.177	1902.41	1051.75	1973.09	422.089	357.173	267.984	355.136	431.725	276.447	331.662	296.664	289.359
HHYQ	1061.51	1099.66	349.197	440.809	117.362	223.35	795.616	705.188	733.729	2031.63	773.056	193.737	18.984	19.597	0	823.074	916.967	873.754	1916.05	1032.31	1985.9	404.963	337.652	248.895	335.541	412.182	259.524	315.701	279.573	272.69
JZYX	490.157	519.057	518.013	403.05	940.053	1045.38	263.415	281.286	278.768	2790.83	56.546	643.236	804.823	841.226	823.074	0	246.963	221.64	2691.11	516.178	2746.12	657.094	510.338	638.484	531.738	449.561	568.155	522.535	547.469	557.031
TLKE	243.211	272.894	675.024	562.85	1032.68	1127.83	132.178	219.742	193.966	2780.61	241.38	764.789	897.985	936.412	916.967	246.963	0	43.893	2693.22	272.052	2737.06	641.246	579.656	689.959	586.764	505.732	688.269	659.683	668.613	681.117
TLKL	273.743	305.931	631.658	519.869	989.628	1085.3	97.502	180.299	156.097	2746.87	208.145	720.914	854.774	893.177	873.754	221.64	43.893	0	2658.07	294.905	2703.18	604.561	536.643	648.166	544.385	462.925	644.383	615.887	624.721	637.224
XJTU	2720.04	2749.86	2265.22	2350.07	1813.49	1703.74	2561.57	2479.72	2502.18	162.286	2635.49	2109.32	1930.81	1902.41	1916.05	2691.11	2693.22	2658.07	0	2663.24	129.054	2054.34	2183.45	2054.04	2159.82	2241.55	2168.41	2228.23	2186.76	2182.67
HGWL	64.815	86.938	863.692	763.141	1139.89	1219.99	294	361.748	335.715	2736.22	501.071	916.676	1013.9	1051.75	1032.31	516.178	272.052	294.905	2663.24	0	2694.37	675.537	706.525	785.33	699.881	634.218	845.443	833.611	828.523	842.306
XJUR	2752.59	2781.24	2334.37	2415.34	1886.79	1778.05	2606.12	2526.29	2547.84	45.922	2690.1	2178.18	1999.98	1973.09	1985.9	2746.12	2737.06	2703.18	129.054	2694.37	0	2101.92	2241.6	2111.97	2216.55	2297.13	2234.64	2295.16	2252.48	2249.07
XLSZ	717.597	753.717	459.382	451.082	492.279	555.532	509.081	425.439	448.465	2145.99	600.597	388.903	389.835	422.089	404.963	657.094	641.246	604.561	2054.34	675.537	2101.92	0	231.891	179.817	196.042	239.547	360.177	400.656	359.046	369.38
XLTP	730.423	768.759	233.575	221.193	453.021	549.77	458.159	367.987	396.628	2286.61	456.124	214.959	318.674	357.173	337.652	510.338	579.656	536.643	2183.45	706.525	2241.6	231.891	0	129.624	36.014	74.73	155.106	177.436	145.446	158.635
XLXH	816.948	854.86	304.972	331.405	354.661	440.632	562.815	472.07	499.818	2156.99	583.681	210.615	231.168	267.984	248.895	638.484	689.959	648.166	2054.04	785.33	2111.97	179.817	129.624	0	107.472	191.339	194.487	246.368	199.265	206.439
XLZB	726.755	764.993	266.968	257.052	448.44	541.114	461.976	371.188	399.483	2261.45	476.664	232.958	316.731	355.136	335.541	531.738	586.764	544.385	2159.82	699.881	2216.55	196.042	36.014	107.472	0	83.958	180.841	209.692	173.929	186.365
XLZL	656.724	695.073	270.384	224.022	527.159	622.556	383.488	293.261	321.899	2341.93	394.072	283.265	393.213	431.725	412.182	449.561	505.732	462.925	2241.55	634.218	2297.13	239.547	74.73	191.339	83.958	0	215.915	221.695	201.84	215.795
ZJHA	863.505	901.765	114.426	182.281	374.509	482.74	578.336	492.275	520.772	2280.18	520.479	76.953	242.416	276.447	259.524	568.155	688.269	644.383	2168.41	845.443	2234.64	360.177	155.106	194.487	180.841	215.915	0	61.737	20.698	14.75
ZJHL	847.201	885.191	59.205	125.719	428.357	537.827	556.908	474.636	502.491	2340.73	477.53	123.923	299.392	331.662	315.701	522.535	659.683	615.887	2228.23	833.611	2295.16	400.656	177.436	246.368	209.692	221.695	61.737	0	48.423	46.988
ZJQD	845.75	883.975	105.822	163.392	394.87	502.874	559.592	474.062	502.481	2297.99	499.786	97.319	262.296	296.664	279.573	547.469	668.613	624.721	2186.76	828.523	2252.48	359.046	145.446	199.265	173.929	201.84	20.698	48.423	0	13.985
ZJXH	859.32	897.532	100.516	168.469	387.116	495.719	572.765	487.491	515.874	2294.62	509.928	86.442	255.792	289.359	272.69	557.031	681.117	637.224	2182.67	842.306	2249.07	369.38	158.635	206.439	186.365	215.795	14.75	46.988	13.985	0
Unit: km
