# Supplementary material for: Population genomics reveals genetic structure and dispersal sources of the invasive herb Solanum rostratum in northern China
Source: Front Plant Sci. 2026 Mar 20;17:1688630. doi: 10.3389/fpls.2026.1688630 (PMC13047094; doi:10.3389/fpls.2026.1688630)
Supplement: Supplementary file 1 [file DataSheet1.zip › Supplementary Material-final/Supplementary Table S5.xlsx]

## Sheet: gene flow
Supplementary Table S 5 Estimated gene flow (migration rates) among the 30 Solanum rostratum populations in China
	TLKL	XJUR	XJTU	BJMT	BJMY	TLKE	HHYQ	HHSH	HHTZ	BTTY	CFAL	CFBZ	CFBY	BYWQ	HGWL	XLSZ	XLTP	XLXH	XLZL	XLZB	CYBP	JZYX	BCTB	BCZG	ZJHA	ZJXH	ZJQD	ZJHL	DTYG	XJCJ
TLKL	0.7413(0.0217)	0.0096(0.01)	0.0096(0.0091)	0.0092(0.0091)	0.0092(0.0094)	0.0082(0.0079)	0.0093(0.0097)	0.0088(0.0085)	0.0084(0.0083)	0.0086(0.008)	0.0095(0.0091)	0.0083(0.008)	0.0079(0.0074)	0.0086(0.0085)	0.0091(0.0092)	0.0085(0.0088)	0.0084(0.008)	0.0083(0.008)	0.0088(0.0084)	0.0085(0.0079)	0.0082(0.0081)	0.0086(0.0084)	0.008(0.008)	0.0084(0.0088)	0.008(0.0078)	0.0082(0.0077)	0.0086(0.0085)	0.0093(0.0087)	0.0082(0.008)	0.0093(0.0091)
XJUR	0.0079(0.0075)	0.7316(0.0216)	0.009(0.0093)	0.0091(0.009)	0.0088(0.0086)	0.0083(0.0081)	0.0088(0.0084)	0.0089(0.0087)	0.0084(0.0084)	0.0089(0.0087)	0.0091(0.0087)	0.0085(0.0081)	0.0078(0.0077)	0.0086(0.0084)	0.0086(0.0086)	0.0084(0.0081)	0.0082(0.008)	0.0086(0.0082)	0.0088(0.0088)	0.0086(0.008)	0.0084(0.0081)	0.0083(0.0082)	0.0082(0.0079)	0.0082(0.0078)	0.0082(0.0077)	0.0084(0.0083)	0.0087(0.0086)	0.0092(0.009)	0.0083(0.0079)	0.0092(0.0089)
XJTU	0.0083(0.008)	0.0095(0.0092)	0.7317(0.0221)	0.0092(0.0093)	0.009(0.0086)	0.0085(0.0084)	0.0092(0.0089)	0.0092(0.0086)	0.0083(0.0082)	0.0085(0.0083)	0.0092(0.009)	0.0084(0.0083)	0.0082(0.008)	0.0083(0.008)	0.0083(0.0081)	0.008(0.008)	0.0086(0.0082)	0.0081(0.008)	0.0085(0.0081)	0.0085(0.0087)	0.0084(0.0083)	0.0085(0.0086)	0.0083(0.0082)	0.0084(0.0082)	0.0085(0.0086)	0.0083(0.0081)	0.0082(0.0078)	0.0091(0.0085)	0.0086(0.0084)	0.0095(0.0089)
BJMT	0.0083(0.008)	0.0093(0.009)	0.0091(0.0086)	0.6863(0.0129)	0.009(0.0088)	0.0086(0.0082)	0.0096(0.0095)	0.0089(0.0085)	0.0084(0.0081)	0.009(0.0087)	0.0095(0.0092)	0.0081(0.0078)	0.0087(0.0087)	0.0083(0.0081)	0.008(0.0078)	0.0087(0.0083)	0.0083(0.008)	0.0084(0.0083)	0.0091(0.0092)	0.0083(0.008)	0.0083(0.0083)	0.0084(0.0081)	0.0086(0.0083)	0.0084(0.0081)	0.008(0.008)	0.0082(0.008)	0.0082(0.0077)	0.009(0.0089)	0.0084(0.0083)	0.009(0.0086)
BJMY	0.0085(0.0089)	0.0091(0.009)	0.0095(0.0089)	0.0088(0.0087)	0.6847(0.0123)	0.0085(0.0082)	0.0092(0.009)	0.0093(0.0091)	0.009(0.0091)	0.0089(0.0088)	0.0097(0.0098)	0.0081(0.0078)	0.0082(0.0082)	0.0084(0.0081)	0.0083(0.0078)	0.008(0.0081)	0.0085(0.0079)	0.0084(0.0081)	0.0086(0.0081)	0.0085(0.0083)	0.0083(0.0082)	0.0086(0.0084)	0.0081(0.0077)	0.0082(0.0082)	0.008(0.0077)	0.0079(0.0074)	0.0083(0.008)	0.0096(0.0093)	0.0084(0.0085)	0.0098(0.0094)
TLKE	0.0081(0.0076)	0.0091(0.0091)	0.009(0.0085)	0.0088(0.0084)	0.0094(0.0091)	0.6881(0.0151)	0.0097(0.0094)	0.0086(0.0083)	0.0082(0.0079)	0.0094(0.0089)	0.0091(0.0088)	0.0082(0.0078)	0.0083(0.008)	0.0086(0.009)	0.0083(0.0083)	0.0084(0.0082)	0.0083(0.0079)	0.0084(0.008)	0.0084(0.0081)	0.0088(0.0088)	0.008(0.0078)	0.0084(0.0088)	0.008(0.0077)	0.0083(0.0079)	0.0086(0.0084)	0.0085(0.0081)	0.0084(0.0082)	0.0092(0.0089)	0.008(0.0077)	0.0094(0.0091)
HHYQ	0.0085(0.0085)	0.0095(0.0089)	0.0093(0.0087)	0.0104(0.0103)	0.0086(0.0082)	0.0081(0.0078)	0.7317(0.0219)	0.0137(0.0117)	0.0508(0.0184)	0.0088(0.0086)	0.0089(0.0089)	0.0083(0.0081)	0.0086(0.0084)	0.008(0.0076)	0.0082(0.0082)	0.0085(0.0083)	0.0085(0.0083)	0.0085(0.0084)	0.0085(0.0082)	0.0083(0.0082)	0.0081(0.0077)	0.0085(0.0082)	0.0168(0.0115)	0.008(0.0081)	0.0086(0.0083)	0.0084(0.0085)	0.0084(0.0083)	0.0094(0.0094)	0.0084(0.008)	0.0091(0.0087)
HHSH	0.0084(0.0087)	0.0091(0.0088)	0.0093(0.0087)	0.0088(0.0084)	0.0085(0.0084)	0.0087(0.0087)	0.0097(0.0097)	0.7255(0.0211)	0.0447(0.0198)	0.0087(0.0085)	0.0093(0.009)	0.0085(0.0083)	0.0083(0.0082)	0.0085(0.0084)	0.0086(0.0084)	0.0084(0.008)	0.0087(0.0082)	0.0087(0.0085)	0.0085(0.0085)	0.0085(0.0082)	0.0082(0.0086)	0.0079(0.0077)	0.0079(0.0075)	0.0083(0.0081)	0.0084(0.0083)	0.0083(0.0082)	0.011(0.0102)	0.0094(0.0098)	0.0083(0.0081)	0.0088(0.0083)
HHTZ	0.0087(0.0083)	0.0092(0.0087)	0.0089(0.0083)	0.0088(0.0084)	0.009(0.0087)	0.0086(0.0082)	0.0095(0.0095)	0.009(0.0086)	0.6773(0.0121)	0.0094(0.0093)	0.0092(0.0087)	0.0084(0.0079)	0.0085(0.0084)	0.0086(0.0088)	0.0079(0.0076)	0.0083(0.008)	0.0086(0.0086)	0.0084(0.0081)	0.0089(0.0087)	0.0087(0.0084)	0.0085(0.0083)	0.0082(0.0079)	0.0081(0.0078)	0.008(0.0076)	0.0086(0.0086)	0.0078(0.0075)	0.0086(0.0084)	0.0092(0.0089)	0.0085(0.0082)	0.0093(0.0091)
BTTY	0.0084(0.0085)	0.0094(0.0095)	0.0094(0.0096)	0.0089(0.0087)	0.0088(0.0087)	0.0088(0.0087)	0.0092(0.009)	0.0088(0.0087)	0.0086(0.0083)	0.7304(0.021)	0.0095(0.0092)	0.0081(0.0078)	0.0085(0.0081)	0.0081(0.0082)	0.0083(0.0081)	0.008(0.0075)	0.0086(0.0083)	0.0082(0.0079)	0.0089(0.0086)	0.0089(0.0084)	0.008(0.0078)	0.0085(0.0085)	0.0079(0.0078)	0.0083(0.0082)	0.0081(0.008)	0.0083(0.008)	0.0086(0.0089)	0.0178(0.0113)	0.0082(0.0081)	0.0088(0.0084)
CFAL	0.0084(0.008)	0.0084(0.0081)	0.0092(0.0087)	0.009(0.0085)	0.0092(0.0091)	0.0084(0.0083)	0.0087(0.0084)	0.0089(0.0087)	0.0085(0.0082)	0.0091(0.0089)	0.676(0.0091)	0.0083(0.0079)	0.0083(0.0082)	0.0081(0.008)	0.0084(0.0081)	0.0085(0.0081)	0.0085(0.0083)	0.0084(0.0079)	0.0088(0.0084)	0.0088(0.0087)	0.008(0.0078)	0.0083(0.0078)	0.0084(0.0084)	0.0084(0.0082)	0.0083(0.008)	0.0084(0.008)	0.0084(0.0083)	0.0095(0.009)	0.0085(0.0084)	0.0097(0.0098)
CFBZ	0.0083(0.0081)	0.0092(0.0086)	0.0097(0.0095)	0.0089(0.009)	0.0089(0.0083)	0.0084(0.0079)	0.0091(0.009)	0.0092(0.0087)	0.0085(0.0082)	0.0091(0.0086)	0.0093(0.0091)	0.6749(0.0081)	0.0087(0.0086)	0.0085(0.0084)	0.0077(0.0076)	0.0081(0.0077)	0.0085(0.0082)	0.0083(0.0081)	0.0085(0.0082)	0.0084(0.0083)	0.0083(0.0079)	0.0084(0.008)	0.0083(0.0085)	0.0087(0.0084)	0.0083(0.008)	0.0083(0.0077)	0.008(0.0079)	0.0094(0.0092)	0.0084(0.008)	0.0093(0.0094)
CFBY	0.0083(0.0078)	0.0095(0.0096)	0.0093(0.0088)	0.0085(0.0083)	0.0089(0.0085)	0.0083(0.0079)	0.009(0.0089)	0.0093(0.0088)	0.0086(0.0082)	0.0087(0.0088)	0.0636(0.0213)	0.0913(0.0232)	0.7593(0.0234)	0.0084(0.0083)	0.0084(0.0081)	0.0083(0.0078)	0.0085(0.0083)	0.0086(0.0087)	0.0087(0.0084)	0.0083(0.0079)	0.0082(0.0077)	0.008(0.0078)	0.0082(0.0079)	0.0083(0.0082)	0.0085(0.0082)	0.0087(0.0091)	0.0082(0.0079)	0.0095(0.0095)	0.0087(0.0085)	0.0088(0.0082)
BYWQ	0.0081(0.0078)	0.0093(0.0092)	0.0091(0.0092)	0.0094(0.0093)	0.0089(0.0086)	0.0083(0.0081)	0.0092(0.0087)	0.0089(0.0087)	0.0082(0.0079)	0.0088(0.0083)	0.0091(0.0086)	0.0084(0.0083)	0.0083(0.0082)	0.7581(0.0233)	0.0083(0.0081)	0.0084(0.0082)	0.008(0.0076)	0.0086(0.0084)	0.0086(0.0089)	0.0086(0.0083)	0.0081(0.0079)	0.0084(0.0082)	0.0083(0.0079)	0.0085(0.0086)	0.0085(0.0086)	0.0085(0.0083)	0.008(0.0079)	0.0093(0.009)	0.0083(0.0081)	0.0089(0.0085)
HGWL	0.0086(0.0086)	0.0094(0.0091)	0.0092(0.0094)	0.0088(0.0086)	0.0094(0.0094)	0.0082(0.008)	0.0091(0.0087)	0.0091(0.0087)	0.0085(0.0082)	0.0088(0.0086)	0.009(0.0086)	0.0083(0.008)	0.0086(0.0085)	0.0086(0.0084)	0.7033(0.0255)	0.0085(0.0082)	0.0083(0.0083)	0.0083(0.008)	0.0084(0.0082)	0.009(0.0089)	0.0083(0.0082)	0.0083(0.008)	0.0081(0.0076)	0.0087(0.0088)	0.0084(0.0082)	0.0083(0.0083)	0.0083(0.0082)	0.0093(0.009)	0.0082(0.0077)	0.01(0.0097)
XLSZ	0.0083(0.0082)	0.009(0.0087)	0.0092(0.0089)	0.009(0.0086)	0.009(0.0087)	0.0082(0.008)	0.0091(0.0091)	0.0088(0.0086)	0.0083(0.0081)	0.0094(0.0092)	0.0095(0.0093)	0.0084(0.0082)	0.0085(0.0082)	0.0087(0.0085)	0.0081(0.0077)	0.6969(0.0153)	0.0084(0.0083)	0.0086(0.0085)	0.0087(0.0087)	0.0086(0.0086)	0.0085(0.0084)	0.008(0.0079)	0.0082(0.0079)	0.0084(0.0084)	0.0084(0.0081)	0.0086(0.0084)	0.0081(0.0082)	0.0093(0.0088)	0.0084(0.0084)	0.0093(0.0088)
XLTP	0.0083(0.0079)	0.0089(0.0086)	0.0091(0.0087)	0.0121(0.0109)	0.0094(0.0094)	0.0083(0.0081)	0.0092(0.0086)	0.0091(0.0092)	0.0081(0.0078)	0.0094(0.0094)	0.0095(0.009)	0.0082(0.0082)	0.0079(0.0076)	0.0082(0.008)	0.0081(0.0079)	0.0079(0.0075)	0.6751(0.0082)	0.0082(0.0078)	0.0156(0.0116)	0.0085(0.0081)	0.0082(0.008)	0.0084(0.0081)	0.008(0.0077)	0.0084(0.0084)	0.025(0.0134)	0.0338(0.016)	0.0254(0.0139)	0.0496(0.0206)	0.0081(0.0078)	0.0093(0.0091)
XLXH	0.0083(0.0082)	0.0094(0.009)	0.0086(0.0083)	0.0093(0.0086)	0.0091(0.0089)	0.0082(0.0079)	0.0092(0.0089)	0.009(0.0089)	0.0082(0.0082)	0.0088(0.0086)	0.0093(0.0089)	0.0084(0.0082)	0.0085(0.008)	0.008(0.0077)	0.0084(0.008)	0.0081(0.0076)	0.0081(0.0077)	0.7583(0.0234)	0.0087(0.0085)	0.0089(0.0087)	0.0081(0.0078)	0.0085(0.0081)	0.0079(0.0075)	0.0082(0.0079)	0.0084(0.0083)	0.0086(0.0092)	0.0082(0.0079)	0.0093(0.009)	0.0079(0.0078)	0.0091(0.0092)
XLZL	0.0086(0.0082)	0.0092(0.0087)	0.0094(0.0091)	0.0092(0.0087)	0.0089(0.0084)	0.0085(0.0086)	0.0094(0.009)	0.0087(0.0085)	0.0082(0.0078)	0.0089(0.0084)	0.009(0.0087)	0.0084(0.008)	0.0081(0.0078)	0.008(0.0078)	0.0088(0.0086)	0.0085(0.0083)	0.0086(0.0083)	0.008(0.0077)	0.6754(0.0085)	0.0086(0.0081)	0.0079(0.0077)	0.0082(0.0079)	0.0078(0.0074)	0.0084(0.0082)	0.0084(0.0083)	0.0085(0.0082)	0.0084(0.0083)	0.0089(0.0088)	0.0083(0.0082)	0.0093(0.0089)
XLZB	0.0083(0.0082)	0.0092(0.009)	0.0096(0.0098)	0.0085(0.0083)	0.0092(0.0092)	0.0085(0.0086)	0.0093(0.009)	0.0087(0.0087)	0.0085(0.0081)	0.009(0.0085)	0.0096(0.0094)	0.0085(0.0083)	0.0085(0.008)	0.0086(0.0086)	0.0083(0.0083)	0.0082(0.0082)	0.0088(0.0084)	0.0081(0.0079)	0.0171(0.0116)	0.7518(0.0229)	0.0081(0.0077)	0.0081(0.0078)	0.0083(0.0079)	0.0082(0.0084)	0.0085(0.0082)	0.0084(0.0083)	0.0082(0.008)	0.0094(0.0091)	0.0086(0.0084)	0.009(0.0088)
CYBP	0.0082(0.0081)	0.0096(0.0091)	0.0092(0.009)	0.0092(0.0093)	0.0091(0.0087)	0.0083(0.0083)	0.0092(0.0087)	0.0093(0.0093)	0.0078(0.0076)	0.009(0.0091)	0.0091(0.0091)	0.0086(0.0081)	0.0081(0.0078)	0.0085(0.008)	0.0084(0.0083)	0.0086(0.0082)	0.0088(0.0085)	0.008(0.0076)	0.0086(0.0084)	0.0082(0.0082)	0.6749(0.0081)	0.0084(0.0084)	0.008(0.0075)	0.0081(0.008)	0.0082(0.008)	0.0085(0.0085)	0.0083(0.0082)	0.0092(0.0088)	0.0081(0.0079)	0.0091(0.0084)
JZYX	0.0083(0.0087)	0.0089(0.0086)	0.0094(0.0089)	0.0523(0.0209)	0.0628(0.0205)	0.0776(0.023)	0.0091(0.009)	0.0174(0.0124)	0.0088(0.0087)	0.018(0.0126)	0.0092(0.0087)	0.0083(0.0082)	0.0081(0.0079)	0.0082(0.008)	0.0638(0.0276)	0.0704(0.0217)	0.0165(0.0116)	0.0085(0.0084)	0.0088(0.0086)	0.0086(0.0082)	0.0948(0.0234)	0.752(0.0241)	0.0081(0.0079)	0.0095(0.009)	0.0265(0.0191)	0.0114(0.0109)	0.0087(0.008)	0.0096(0.0092)	0.0084(0.0082)	0.0094(0.0091)
BCTB	0.0081(0.0079)	0.0089(0.0086)	0.009(0.0085)	0.0089(0.0085)	0.0088(0.0085)	0.0088(0.0089)	0.0097(0.0095)	0.0094(0.0091)	0.0082(0.008)	0.0091(0.009)	0.0097(0.0097)	0.0083(0.0081)	0.0085(0.0084)	0.0078(0.0075)	0.0081(0.0079)	0.0083(0.0081)	0.0082(0.0077)	0.0085(0.0085)	0.0088(0.0086)	0.0086(0.0083)	0.0085(0.0089)	0.0084(0.0081)	0.6748(0.0079)	0.0083(0.0078)	0.0083(0.0082)	0.0083(0.0082)	0.0086(0.0081)	0.0093(0.0092)	0.0081(0.008)	0.009(0.0087)
BCZG	0.0085(0.0081)	0.0091(0.0085)	0.0096(0.0097)	0.0087(0.0086)	0.0087(0.0084)	0.0083(0.008)	0.0092(0.0086)	0.0088(0.0085)	0.0085(0.0082)	0.009(0.009)	0.0088(0.0085)	0.0081(0.0077)	0.0079(0.0075)	0.0085(0.0087)	0.0082(0.0079)	0.008(0.0077)	0.0082(0.0079)	0.0082(0.0081)	0.0083(0.0083)	0.0088(0.0086)	0.0084(0.0083)	0.0084(0.0081)	0.0891(0.0237)	0.7565(0.0234)	0.0081(0.008)	0.0082(0.0081)	0.008(0.0078)	0.0094(0.0091)	0.0082(0.0081)	0.009(0.0086)
ZJHA	0.0082(0.0082)	0.0093(0.0088)	0.0091(0.0091)	0.0116(0.0105)	0.0086(0.008)	0.0083(0.0083)	0.0091(0.0088)	0.009(0.0088)	0.0085(0.0082)	0.0096(0.0099)	0.0094(0.0094)	0.0086(0.0084)	0.0084(0.0081)	0.0082(0.0079)	0.0084(0.0081)	0.0082(0.0079)	0.0085(0.0083)	0.0078(0.0078)	0.0088(0.0087)	0.0085(0.0081)	0.0082(0.008)	0.008(0.0075)	0.0084(0.0082)	0.0084(0.0084)	0.6749(0.008)	0.0084(0.0085)	0.0085(0.0081)	0.0091(0.0086)	0.0082(0.0077)	0.0095(0.0091)
ZJXH	0.0246(0.0138)	0.0098(0.0091)	0.0094(0.0089)	0.01(0.0095)	0.01(0.0101)	0.0085(0.0079)	0.0091(0.0088)	0.0094(0.009)	0.0084(0.008)	0.0088(0.0084)	0.0094(0.0089)	0.0083(0.008)	0.0083(0.008)	0.0085(0.0083)	0.0082(0.0078)	0.0087(0.0082)	0.0814(0.0214)	0.0082(0.0079)	0.0663(0.0221)	0.0085(0.0085)	0.0081(0.0078)	0.0146(0.0137)	0.0079(0.0076)	0.0085(0.008)	0.0573(0.0238)	0.7298(0.0212)	0.0264(0.0146)	0.0151(0.0126)	0.0082(0.0081)	0.0091(0.0087)
ZJQD	0.0088(0.0081)	0.0093(0.0091)	0.009(0.0086)	0.0088(0.0082)	0.0091(0.0085)	0.0079(0.0076)	0.0094(0.0095)	0.0091(0.0086)	0.0082(0.0079)	0.0092(0.0091)	0.0096(0.0093)	0.0085(0.0084)	0.0083(0.0076)	0.0084(0.0081)	0.0084(0.0078)	0.008(0.0078)	0.0081(0.0077)	0.0084(0.0081)	0.0084(0.0081)	0.0083(0.0077)	0.0082(0.0081)	0.0083(0.0085)	0.008(0.0079)	0.0085(0.0084)	0.0083(0.0078)	0.0081(0.0078)	0.7206(0.0201)	0.0094(0.0094)	0.0086(0.0088)	0.0091(0.0094)
ZJHL	0.0085(0.0084)	0.0092(0.0088)	0.0095(0.0095)	0.009(0.0084)	0.0088(0.0085)	0.0082(0.0083)	0.0095(0.0092)	0.009(0.0088)	0.0086(0.0086)	0.0089(0.0085)	0.0095(0.0093)	0.0085(0.0081)	0.0083(0.0086)	0.0081(0.0078)	0.0085(0.0082)	0.0085(0.0082)	0.0083(0.008)	0.0085(0.0085)	0.0088(0.0087)	0.0089(0.0082)	0.0084(0.0081)	0.0084(0.0079)	0.008(0.0074)	0.0082(0.0083)	0.0083(0.0079)	0.0084(0.0084)	0.0081(0.0076)	0.676(0.009)	0.0083(0.008)	0.0095(0.0094)
DTYG	0.0085(0.0084)	0.0094(0.0091)	0.0089(0.0087)	0.009(0.0086)	0.0093(0.0091)	0.0082(0.0083)	0.009(0.0088)	0.0091(0.0087)	0.0087(0.0082)	0.0086(0.0084)	0.0095(0.0093)	0.0083(0.008)	0.008(0.0076)	0.0084(0.0082)	0.0084(0.0083)	0.0084(0.0082)	0.0084(0.008)	0.0083(0.0081)	0.0087(0.0082)	0.0082(0.0077)	0.0081(0.0079)	0.0087(0.0087)	0.0082(0.008)	0.0088(0.0089)	0.0082(0.0079)	0.0083(0.008)	0.0086(0.0086)	0.0093(0.0086)	0.7591(0.0231)	0.0095(0.0096)
XJCJ	0.0083(0.0083)	0.0093(0.0091)	0.0096(0.0099)	0.0111(0.0106)	0.0089(0.0091)	0.0081(0.008)	0.0095(0.0093)	0.0091(0.0088)	0.0085(0.0084)	0.0092(0.0091)	0.009(0.0087)	0.0086(0.0082)	0.0085(0.0082)	0.0082(0.0077)	0.0082(0.0082)	0.0083(0.008)	0.0083(0.0079)	0.0082(0.0079)	0.0089(0.0085)	0.0085(0.008)	0.008(0.008)	0.0082(0.0081)	0.0081(0.0078)	0.0084(0.0081)	0.0083(0.0081)	0.0084(0.0081)	0.0082(0.0081)	0.0094(0.009)	0.0082(0.0081)	0.7319(0.0219)
	Note:Value(SD)
