# Supplementary material for: Population genomics reveals genetic structure and dispersal sources of the invasive herb Solanum rostratum in northern China
Source: Front Plant Sci. 2026 Mar 20;17:1688630. doi: 10.3389/fpls.2026.1688630 (PMC13047094; doi:10.3389/fpls.2026.1688630)
Supplement: Supplementary file 1 [file DataSheet1.zip › Supplementary Material-final/Supplementary Table S6.xlsx]

## Sheet: Sheet1
Supplementary Table S6. Summary of genetic diversity indices for Solanum rostratum across different invasion stages (Early-invaded, Mid-invaded, newly invaded)
	Ne	Ho	He	Fis	π
Early-invaded, EI	1.31±0.07	0.15±0.04	0.19±0.04	0.18±0.09	0.18±0.04
Mid-invaded, MI	1.25±0.05	0.11±0.02	0.15±0.04	0.25±0.11	0.14±0.03
Newly-invaded, NI	1.23±0.10	0.11±0.05	0.13±0.06	0.16±0.10	0.13±0.06
