# Supplementary material for: Population genomics reveals genetic structure and dispersal sources of the invasive herb Solanum rostratum in northern China
Source: Front Plant Sci. 2026 Mar 20;17:1688630. doi: 10.3389/fpls.2026.1688630 (PMC13047094; doi:10.3389/fpls.2026.1688630)
Supplement: Supplementary file 1 [file DataSheet1.zip › Supplementary Material-final/Supplementary Table S7.xlsx]

## Sheet: Sheet1
Supplementary Table S7. Summary of Solanum rostratum populations sampled in this study, categorized by invasion stage with corresponding codes (EI, MI, NI)
Invasion Stage	Population Code	Full Population Name (Abbreviation)	Year First Recorded/Inferred	Geographic Region
Early-invaded (EI)	EI1	Chaoyang, Beipiao (CYBP)	1981	Liaoning
	EI2	Jinzhou, Yixian (JZYX)	1981–2004	Liaoning
	EI3	Tongliao, Kailu East (TLKE)	1981–2004	Inner Mongolia
	EI4	Tongliao, Kailu (TLKL)	1981–2004	Inner Mongolia
	EI5	Beijing, Miyun (BJMY)	1981–2004	Beijing
	EI6	Zhangjiakou, Qiaodong (ZJQD)	1981–2004	Hebei
	EI7	Zhangjiakou, Xuanhua (ZJXH)	1981–2004	Hebei
	EI8	Zhangjiakou, Huaian (ZJHA)	1981–2004	Hebei
	EI9	Zhangjiakou, Huailai (ZJHL)	1981–2004	Hebei
	EI10	Datong, Yanggao (DTYG)	1981–2004	Shanxi
	EI11	Chifeng, Bairin Youqi (CFBY)	1981–2004	Inner Mongolia
	EI12	Hinggan, Wulanhaote (HGWL)	1981–2004	Inner Mongolia
	EI13	Xinjiang, Urumqi (XJUR)	1981–2004	Xinjiang
Mid-invaded (MI)	MI1	Chifeng, Bairin Zuoqi (CFBZ)	2005–2014	Inner Mongolia
	MI2	Chifeng, Ar Horqin (CFAL)	2005–2014	Inner Mongolia
	MI3	Baicheng, Zhenglai (BCZG)	2005–2014	Jilin
	MI4	Baicheng, Taobei (BCTB)	2005–2014	Jilin
	MI5	Beijing, Mentougou (BJMT)	2005–2014	Beijing
	MI6	Hohhot, Tumd Zuoqi (HHTZ)	2005–2014	Inner Mongolia
	MI7	Hohhot, Saihan (HHSH)	2005–2014	Inner Mongolia
	MI8	Xinjiang, Changji (XJCJ)	2005–2014	Xinjiang
Newly-invaded (NI)	NI1	Xilingol, Taipusi (XLTP)	2015–2022	Inner Mongolia
	NI2	Xilingol, Zhenglan (XLZL)	2015–2022	Inner Mongolia
	NI3	Xilingol, Zhengxiangbai (XLZB)	2015–2022	Inner Mongolia
	NI4	Xilingol, Sunite Youqi (XLSZ)	2015–2022	Inner Mongolia
	NI5	Xilingol, Xianghuang (XLXH)	2015–2022	Inner Mongolia
	NI6	Hohhot, Yuquan (HHYQ)	2015–2022	Inner Mongolia
	NI7	Bayannur, Wuyuan (BYWQ)	2015–2022	Inner Mongolia
	NI8	Baotou, Tumd Youqi (BTTY)	2015–2022	Inner Mongolia
	NI9	Xinjiang, Turpan (XJTU)	2015–2022	Xinjiang
